# Supplementary material for: PTBP1 functions as a suppressor of ferroptosis in endometrial carcinoma cells by stabilizing SLC7A11 mRNA
Source: Discov Oncol. 2025 Nov 28;16:2341. doi: 10.1007/s12672-025-04128-0 (PMC12753587; doi:10.1007/s12672-025-04128-0)
Supplement: Supplementary file 5 — Supplementary Material 5. Supplementary Table 2. DEGs between the shPTBP1 group and shNC control group. [file 12672_2025_4128_MOESM5_ESM.xlsx]

## Sheet: Supplementary Table 2
Supplementary Table 2：The DEGs between shPTBP1 group and shNC control group
gene_id	BaseMean_DESeq2	BaseMean_control_NC	BaseMean_case_shPTBP1	FoldChange	log2FoldChange	p-value	q-value	Regulation	Expression_shPTBP1_1	Expression_shPTBP1_2	Expression_shPTBP1_3	Expression_NC_1	Expression_NC_2	Expression_NC_3	gene_Dbxref	coding_type	description	pathway	pathway_description	GO_ID	GO_term	wiki_ID	wiki_term	Reactome_ID	Reactome_term
A1BG	99.6434	94.2677	105.019	1.11393	0.155655	0.510417	0.755787	Up	0.958785	0.977432	0.79097	0.721835	1.0406	0.697344	1	protein_coding	alpha-1-B glycoprotein			GO:0003674,GO:0005576,GO:0005615,GO:0005886,GO:0008150,GO:0031093,GO:0034774,GO:0062023,GO:0070062,GO:0072562,GO:1904813	molecular_function|extracellular region|extracellular space|plasma membrane|biological_process|platelet alpha granule lumen|secretory granule lumen|collagen-containing extracellular matrix|extracellular exosome|blood microparticle|ficolin-1-rich granule lumen			R-HSA-109582,R-HSA-114608,R-HSA-168249,R-HSA-168256,R-HSA-6798695,R-HSA-76002,R-HSA-76005	Hemostasis|Platelet degranulation |Innate Immune System|Immune System|Neutrophil degranulation|Platelet activation, signaling and aggregation|Response to elevated platelet cytosolic Ca2+
A1BG-AS1	139.441	148.169	130.712	0.88133	-0.182246	0.335198	0.61588	Down	1.86654	1.70979	1.81736	2.25132	2.15335	1.73006	503538	non_coding	A1BG antisense RNA 1
A2M-AS1	19.2	19.3921	19.0078	0.981379	-0.0271171	0.956564	0.98258	Down	0.159372	0.255782	0.314713	0.240081	0.188131	0.30762	144571	non_coding	A2M antisense RNA 1
A2ML1	1.32961	2.3422	0.317018	0.152657	-2.71163	0.170929	0.429933	Down	0	0.00476351	0	0.0098835	0.00981016	0.0150384	144568	protein_coding	alpha-2-macroglobulin like 1			GO:0004867,GO:0005615,GO:0010466,GO:0030414,GO:0052548,GO:0070062	serine-type endopeptidase inhibitor activity|extracellular space|negative regulation of peptidase activity|peptidase inhibitor activity|regulation of endopeptidase activity|extracellular exosome
A4GALT	383.251	390.87	375.632	0.961936	-0.0559871	0.693983	0.864274	Down	3.37582	2.95212	2.76947	2.9343	3.17513	3.35058	53947	protein_coding	alpha 1%2C4-galactosyltransferase (P blood group)	hsa00601,hsa00603	Glycosphingolipid biosynthesis - lacto and neolacto series|Glycosphingolipid biosynthesis - globo and isoglobo series	GO:0000139,GO:0001576,GO:0006493,GO:0006688,GO:0007009,GO:0008375,GO:0008378,GO:0015643,GO:0016020,GO:0050512	Golgi membrane|globoside biosynthetic process|protein O-linked glycosylation|glycosphingolipid biosynthetic process|plasma membrane organization|acetylglucosaminyltransferase activity|galactosyltransferase activity|toxic substance binding|membrane|lactosylceramide 4-alpha-galactosyltransferase activity	WP5194,WP5292	Synthesis of ceramides and 1-deoxyceramides|Glycosphingolipid metabolism
AAAS	1836.39	1779.5	1893.28	1.06437	0.0900017	0.44916	0.714409	Up	31.939	32.6054	24.7746	28.6408	26.7387	28.5773	8086	protein_coding	aladin WD repeat nucleoporin	hsa03013	Nucleocytoplasmic transport	GO:0000922,GO:0001578,GO:0003674,GO:0005515,GO:0005634,GO:0005635,GO:0005643,GO:0005654,GO:0005813,GO:0005829,GO:0006913,GO:0007612,GO:0009566,GO:0015031,GO:0016020,GO:0031965,GO:0046822,GO:0051028,GO:0072686,GO:0090307	spindle pole|microtubule bundle formation|molecular_function|protein binding|nucleus|nuclear envelope|nuclear pore|nucleoplasm|centrosome|cytosol|nucleocytoplasmic transport|learning|fertilization|protein transport|membrane|nuclear membrane|regulation of nucleocytoplasmic transport|mRNA transport|mitotic spindle|mitotic spindle assembly			R-HSA-1169408,R-HSA-1169410,R-HSA-1280215,R-HSA-1430728,R-HSA-159227,R-HSA-159230,R-HSA-159231,R-HSA-159234,R-HSA-159236,R-HSA-162582,R-HSA-162587,R-HSA-162599,R-HSA-162906,R-HSA-162906,R-HSA-162909,R-HSA-162909,R-HSA-1640170,R-HSA-1643685,R-HSA-1643685,R-HSA-165054,R-HSA-168255,R-HSA-168256,R-HSA-168271,R-HSA-168273,R-HSA-168274,R-HSA-168276,R-HSA-168325,R-HSA-168333,R-HSA-170822,R-HSA-176033,R-…	ISG15 antiviral mechanism|Antiviral mechanism by IFN-stimulated genes|Cytokine Signaling in Immune system|Metabolism|Transport of the SLBP independent Mature mRNA|Transport of the SLBP Dependant Mature mRNA|Transport of Mature mRNA Derived from an Intronless Transcript|Transport of Mature mRNAs Derived from Intronless Transcripts|Transport of Mature mRNA derived from an Intron-Containing Transcri…
AACS	1884.02	1976.12	1791.92	0.906726	-0.141261	0.0862018	0.284159	Down	14.4227	16.1456	16.549	17.3663	18.0648	16.5061	65985	protein_coding	acetoacetyl-CoA synthetase	hsa00650,hsa00280	Butanoate metabolism|Valine, leucine and isoleucine degradation	GO:0005515,GO:0005524,GO:0005829,GO:0006631,GO:0030729,GO:0032024,GO:0046951	protein binding|ATP binding|cytosol|fatty acid metabolic process|acetoacetate-CoA ligase activity|positive regulation of insulin secretion|ketone body biosynthetic process			R-HSA-1430728,R-HSA-556833,R-HSA-74182,R-HSA-77111	Metabolism|Metabolism of lipids|Ketone body metabolism|Synthesis of Ketone Bodies
AADAC	1.39506	2.79012	0	0.066047	-3.92036	0.0914936	0.294654	Down	0	0	0	0.0173922	0	0.123496	13	protein_coding	arylacetamide deacetylase			GO:0003824,GO:0004806,GO:0005515,GO:0005789,GO:0006629,GO:0006805,GO:0010898,GO:0016298,GO:0017171,GO:0019213	catalytic activity|triglyceride lipase activity|protein binding|endoplasmic reticulum membrane|lipid metabolic process|xenobiotic metabolic process|positive regulation of triglyceride catabolic process|lipase activity|serine hydrolase activity|deacetylase activity			R-HSA-1430728,R-HSA-211859,R-HSA-211945	Metabolism|Biological oxidations|Phase I - Functionalization of compounds
AADAT	613.366	598.925	627.806	1.04826	0.0679934	0.541009	0.776014	Up	6.44171	5.76377	6.22278	5.61058	6.20485	5.77001	51166	protein_coding	aminoadipate aminotransferase	hsa00310,hsa00380	Lysine degradation|Tryptophan metabolism	GO:0005759,GO:0006103,GO:0006536,GO:0009058,GO:0016212,GO:0030170,GO:0033512,GO:0042803,GO:0047315,GO:0047536,GO:0047958,GO:0050094,GO:0070189,GO:0097052,GO:1901605	mitochondrial matrix|2-oxoglutarate metabolic process|glutamate metabolic process|biosynthetic process|kynurenine-oxoglutarate transaminase activity|pyridoxal phosphate binding|L-lysine catabolic process to acetyl-CoA via saccharopine|protein homodimerization activity|kynurenine-glyoxylate transaminase activity|2-aminoadipate transaminase activity|glycine:2-oxoglutarate aminotransferase activity|…	WP465,WP5044,WP4210	Tryptophan metabolism|Kynurenine pathway and links to cell senescence|Tryptophan catabolism leading to NAD+ production	R-HSA-1430728,R-HSA-71064,R-HSA-71240,R-HSA-71291	Metabolism|Lysine catabolism|Tryptophan catabolism|Metabolism of amino acids and derivatives
AAGAB	2107.8	2128.73	2086.86	0.979944	-0.0292287	0.78574	0.908877	Down	15.1559	14.9898	19.4382	17.3622	18.3231	14.931	79719	protein_coding	alpha and gamma adaptin binding protein			GO:0005515,GO:0005737,GO:0005829,GO:0015031,GO:0016607	protein binding|cytoplasm|cytosol|protein transport|nuclear speck
AAK1	1549.6	1586.72	1512.48	0.953304	-0.0689912	0.394759	0.667306	Down	2.08706	2.07753	2.12119	2.20197	2.24699	2.14445	22848	protein_coding	AP2 associated kinase 1			GO:0004674,GO:0005112,GO:0005515,GO:0005524,GO:0005829,GO:0005905,GO:0006468,GO:0019897,GO:0030136,GO:0031252,GO:0032880,GO:0035612,GO:0043195,GO:0045747,GO:0046777,GO:0050821,GO:0061024,GO:0106310,GO:0140238,GO:2000369	protein serine/threonine kinase activity|Notch binding|protein binding|ATP binding|cytosol|clathrin-coated pit|protein phosphorylation|extrinsic component of plasma membrane|clathrin-coated vesicle|cell leading edge|regulation of protein localization|AP-2 adaptor complex binding|terminal bouton|positive regulation of Notch signaling pathway|protein autophosphorylation|protein stabilization|membra…	WP5323	Fatty Acids and Lipoproteins Transport in Hepatocytes	R-HSA-199991,R-HSA-5653656,R-HSA-8856825,R-HSA-8856828	Membrane Trafficking|Vesicle-mediated transport|Cargo recognition for clathrin-mediated endocytosis|Clathrin-mediated endocytosis
AAMDC	247.786	270.548	225.025	0.830319	-0.268262	0.165403	0.421521	Down	0.758596	1.00066	1.25809	1.35616	1.35048	0.927558	28971	protein_coding	adipogenesis associated Mth938 domain containing			GO:0005515,GO:0005737,GO:0045600	protein binding|cytoplasm|positive regulation of fat cell differentiation
AAMP	1862.05	1868.76	1855.34	0.992552	-0.0107861	0.915972	0.96494	Down	24.3152	28.7268	28.4105	29.2219	30.0841	22.9225	14	protein_coding	angio associated migratory cell protein			GO:0001525,GO:0005515,GO:0005829,GO:0005886,GO:0008201,GO:0009986,GO:0010595,GO:0014909,GO:0015630,GO:0030154,GO:0045171	angiogenesis|protein binding|cytosol|plasma membrane|heparin binding|cell surface|positive regulation of endothelial cell migration|smooth muscle cell migration|microtubule cytoskeleton|cell differentiation|intercellular bridge	WP1433	Nucleotide-binding oligomerization domain (NOD) pathway	R-HSA-109582,R-HSA-162582,R-HSA-168249,R-HSA-168256,R-HSA-168638,R-HSA-168643,R-HSA-177929,R-HSA-194138,R-HSA-392518,R-HSA-428930,R-HSA-76002,R-HSA-9006934	Hemostasis|Signal Transduction|Innate Immune System|Immune System|NOD1/2 Signaling Pathway|Nucleotide-binding domain, leucine rich repeat containing receptor (NLR) signaling pathways|Signaling by EGFR|Signaling by VEGF|Signal amplification|Thromboxane signalling through TP receptor|Platelet activation, signaling and aggregation|Signaling by Receptor Tyrosine Kinases
AAR2	670.02	623.89	716.151	1.14808	0.199224	0.065995	0.240035	Up	5.89526	7.07588	6.75722	5.60327	6.01313	5.55464	25980	protein_coding	AAR2 splicing factor			GO:0000244,GO:0005681,GO:0005682	spliceosomal tri-snRNP complex assembly|spliceosomal complex|U5 snRNP	WP4352	Ciliary landscape
AARD	2.64627	3.00696	2.28559	0.765487	-0.385551	0.786089	0.908877	Down	0.0738454	0.0122279	0	0.0126855	0.0503654	0.0514713	441376	protein_coding	alanine and arginine rich domain containing protein			GO:0005515	protein binding
AARS1	9488.48	10551.3	8425.63	0.798483	-0.324666	4.12e-05	0.000921841	Down	65.4749	72.0202	78.2983	95.3979	92.8686	82.042	16	protein_coding	alanyl-tRNA synthetase 1	hsa00970	Aminoacyl-tRNA biosynthesis	GO:0000049,GO:0002161,GO:0002196,GO:0004813,GO:0005524,GO:0005737,GO:0005739,GO:0005829,GO:0006400,GO:0006418,GO:0006419,GO:0008033,GO:0008270,GO:0016020,GO:0016597,GO:0021680,GO:0043524,GO:0045182,GO:0050885,GO:0051402,GO:0070062,GO:0106074,GO:0140018	tRNA binding|aminoacyl-tRNA editing activity|Ser-tRNA(Ala) hydrolase activity|alanine-tRNA ligase activity|ATP binding|cytoplasm|mitochondrion|cytosol|tRNA modification|tRNA aminoacylation for protein translation|alanyl-tRNA aminoacylation|tRNA processing|zinc ion binding|membrane|amino acid binding|cerebellar Purkinje cell layer development|negative regulation of neuron apoptotic process|transla…	WP4754	IL-18 signaling pathway	R-HSA-379716,R-HSA-379724,R-HSA-392499,R-HSA-72766	Cytosolic tRNA aminoacylation|tRNA Aminoacylation|Metabolism of proteins|Translation
AARS2	1836.5	2050.67	1622.32	0.791377	-0.337563	9.11e-05	0.00171553	Down	8.65705	9.67484	8.60469	11.3155	11.6128	11.1107	57505	protein_coding	alanyl-tRNA synthetase 2%2C mitochondrial	hsa00970	Aminoacyl-tRNA biosynthesis	GO:0000049,GO:0002161,GO:0004813,GO:0005515,GO:0005524,GO:0005739,GO:0006400,GO:0006419,GO:0008270,GO:0016597,GO:0070143,GO:0106074	tRNA binding|aminoacyl-tRNA editing activity|alanine-tRNA ligase activity|protein binding|ATP binding|mitochondrion|tRNA modification|alanyl-tRNA aminoacylation|zinc ion binding|amino acid binding|mitochondrial alanyl-tRNA aminoacylation|aminoacyl-tRNA metabolism involved in translational fidelity	WP5316	Primary ovarian insufficiency	R-HSA-379724,R-HSA-379726,R-HSA-392499,R-HSA-72766	tRNA Aminoacylation|Mitochondrial tRNA aminoacylation|Metabolism of proteins|Translation
AASDH	439.437	500.397	378.477	0.756957	-0.401716	0.000864913	0.00994728	Down	1.68951	1.74589	1.55962	2.25639	2.18333	2.16486	132949	protein_coding	aminoadipate-semialdehyde dehydrogenase			GO:0005524,GO:0006631,GO:0016878,GO:0019482	ATP binding|fatty acid metabolic process|acid-thiol ligase activity|beta-alanine metabolic process
AASDHPPT	1627.79	1638.97	1616.61	0.986013	-0.0203215	0.83202	0.930353	Down	9.44484	10.3862	11.8079	11.3433	11.0027	9.73063	60496	protein_coding	aminoadipate-semialdehyde dehydrogenase-phosphopantetheinyl transferase	hsa00770	Pantothenate and CoA biosynthesis	GO:0000287,GO:0005515,GO:0005829,GO:0008897,GO:0009258,GO:0015939,GO:0018215,GO:0019878,GO:0051604,GO:0070062	magnesium ion binding|protein binding|cytosol|holo-[acyl-carrier-protein] synthase activity|10-formyltetrahydrofolate catabolic process|pantothenate metabolic process|protein phosphopantetheinylation|lysine biosynthetic process via aminoadipic acid|protein maturation|extracellular exosome			R-HSA-1430728,R-HSA-196849,R-HSA-196854,R-HSA-199220	Metabolism|Metabolism of water-soluble vitamins and cofactors|Metabolism of vitamins and cofactors|Vitamin B5 (pantothenate) metabolism
AASS	122.485	133.399	111.571	0.837297	-0.256189	0.285368	0.56636	Down	0.621772	0.488453	0.56487	0.750159	0.478314	0.765982	10157	protein_coding	aminoadipate-semialdehyde synthase	hsa00310	Lysine degradation	GO:0000122,GO:0003714,GO:0004753,GO:0004754,GO:0005634,GO:0005737,GO:0005739,GO:0005759,GO:0005829,GO:0006554,GO:0019878,GO:0033512,GO:0042393,GO:0043231,GO:0047130,GO:0047131	negative regulation of transcription by RNA polymerase II|transcription corepressor activity|saccharopine dehydrogenase activity|saccharopine dehydrogenase (NAD+, L-lysine-forming) activity|nucleus|cytoplasm|mitochondrion|mitochondrial matrix|cytosol|lysine catabolic process|lysine biosynthetic process via aminoadipic acid|L-lysine catabolic process to acetyl-CoA via saccharopine|histone binding|…			R-HSA-1430728,R-HSA-71064,R-HSA-71291	Metabolism|Lysine catabolism|Metabolism of amino acids and derivatives
AATBC	4.3515	3.22379	5.47921	1.69595	0.762089	0.515248	0.758843	Up	0.0306618	0.0670196	0.00684456	0.00632067	0.0501901	0.00641153	284837	non_coding	apoptosis associated transcript in bladder cancer
AATF	2501.22	2176.99	2825.45	1.29776	0.376028	3.09e-06	0.000116998	Up	37.7414	40.7442	42.0787	33.333	30.7494	28.8226	26574	protein_coding	apoptosis antagonizing transcription factor			GO:0003723,GO:0005515,GO:0005634,GO:0005654,GO:0005667,GO:0005730,GO:0005737,GO:0005794,GO:0006357,GO:0006974,GO:0007155,GO:0007346,GO:0019901,GO:0032929,GO:0040016,GO:0042254,GO:0042985,GO:0043066,GO:0043522,GO:0045944,GO:0048156,GO:2000378,GO:2001234	RNA binding|protein binding|nucleus|nucleoplasm|transcription regulator complex|nucleolus|cytoplasm|Golgi apparatus|regulation of transcription by RNA polymerase II|cellular response to DNA damage stimulus|cell adhesion|regulation of mitotic cell cycle|protein kinase binding|negative regulation of superoxide anion generation|embryonic cleavage|ribosome biogenesis|negative regulation of amyloid pr…	WP5287	17q12 copy number variation syndrome	R-HSA-162582,R-HSA-193648,R-HSA-193704,R-HSA-204998,R-HSA-73887	Signal Transduction|NRAGE signals death through JNK|p75 NTR receptor-mediated signalling|Cell death signalling via NRAGE, NRIF and NADE|Death Receptor Signaling
AATK	42.7408	43.2655	42.2161	0.979873	-0.029334	0.938355	0.974011	Down	0.163637	0.350558	0.159811	0.221368	0.209262	0.256629	9625	protein_coding	apoptosis associated tyrosine kinase			GO:0004674,GO:0004713,GO:0005515,GO:0005524,GO:0005575,GO:0007420,GO:0008150,GO:0016020,GO:0038083,GO:0048471,GO:0106310	protein serine/threonine kinase activity|protein tyrosine kinase activity|protein binding|ATP binding|cellular_component|brain development|biological_process|membrane|peptidyl-tyrosine autophosphorylation|perinuclear region of cytoplasm|protein serine kinase activity
ABALON	2.1073	3.26355	0.951055	0.296568	-1.75357	0.284607	0.565365	Down	0	0.0441632	0	0.0305438	0.0909515	0.0309829	103021294	non_coding	apoptotic BCL2L1-antisense long non-coding RNA
ABAT	10.0143	10.8108	9.21778	0.852016	-0.231048	0.732647	0.884805	Down	0.0415675	0.0550647	0.036085	0.0809273	0.0472511	0.0289732	18	protein_coding	4-aminobutyrate aminotransferase	hsa00640,hsa00650,hsa00250,hsa00280,hsa00410,hsa04727	Propanoate metabolism|Butanoate metabolism|Alanine, aspartate and glutamate metabolism|Valine, leucine and isoleucine degradation|beta-Alanine metabolism|GABAergic synapse	GO:0001666,GO:0003867,GO:0005739,GO:0005759,GO:0007568,GO:0007620,GO:0007626,GO:0009410,GO:0009448,GO:0009449,GO:0009450,GO:0010039,GO:0014053,GO:0021549,GO:0030170,GO:0031652,GO:0032024,GO:0032144,GO:0032145,GO:0033602,GO:0034386,GO:0035094,GO:0035640,GO:0042135,GO:0042802,GO:0043005,GO:0045471,GO:0045776,GO:0045964,GO:0046872,GO:0047298,GO:0048148,GO:0051536,GO:0070474,GO:0090331,GO:0097151,GO:…	response to hypoxia|4-aminobutyrate transaminase activity|mitochondrion|mitochondrial matrix|aging|copulation|locomotory behavior|response to xenobiotic stimulus|gamma-aminobutyric acid metabolic process|gamma-aminobutyric acid biosynthetic process|gamma-aminobutyric acid catabolic process|response to iron ion|negative regulation of gamma-aminobutyric acid secretion|cerebellum development|pyridox…	WP4159,WP106,WP4157,WP4549,WP4225,WP3871	GABA receptor signaling|Alanine and aspartate metabolism|GABA metabolism (aka GHB)|Fragile X syndrome|Pyrimidine metabolism and related diseases|Valproic acid pathway	R-HSA-112310,R-HSA-112315,R-HSA-112316,R-HSA-888590,R-HSA-916853	Neurotransmitter release cycle|Transmission across Chemical Synapses|Neuronal System|GABA synthesis, release, reuptake and degradation|Degradation of GABA
ABCA1	635.466	769.729	501.203	0.65061	-0.620136	2.76e-05	0.000669714	Down	1.25433	1.24352	1.74471	2.54939	1.97338	1.98555	19	protein_coding	ATP binding cassette subfamily A member 1	hsa02010,hsa04975,hsa04979,hsa05417	ABC transporters|Fat digestion and absorption|Cholesterol metabolism|Lipid and atherosclerosis	GO:0002790,GO:0005102,GO:0005515,GO:0005524,GO:0005548,GO:0005768,GO:0005789,GO:0005794,GO:0005886,GO:0006497,GO:0006911,GO:0007040,GO:0007186,GO:0007189,GO:0008203,GO:0008320,GO:0009306,GO:0009897,GO:0010745,GO:0010875,GO:0010887,GO:0015485,GO:0016197,GO:0016887,GO:0019905,GO:0023061,GO:0030139,GO:0031210,GO:0031267,GO:0032367,GO:0032489,GO:0033344,GO:0033700,GO:0034185,GO:0034186,GO:0034188,GO:…	peptide secretion|signaling receptor binding|protein binding|ATP binding|phospholipid transporter activity|endosome|endoplasmic reticulum membrane|Golgi apparatus|plasma membrane|protein lipidation|phagocytosis, engulfment|lysosome organization|G protein-coupled receptor signaling pathway|adenylate cyclase-activating G protein-coupled receptor signaling pathway|cholesterol metabolic process|prote…	WP1533,WP5224,WP2011,WP5323,WP299,WP4718,WP15,WP430,WP5304,WP176,WP5329,WP5333,WP4522	Vitamin B12 metabolism|2q37 copy number variation syndrome|SREBF and miR33 in cholesterol and lipid homeostasis|Fatty Acids and Lipoproteins Transport in Hepatocytes|Nuclear receptors in lipid metabolism and toxicity|Cholesterol metabolism with Bloch and Kandutsch-Russell pathways|Selenium micronutrient network|Statin inhibition of cholesterol production|Cholesterol metabolism|Folate metabolism|C…	R-HSA-1430728,R-HSA-162582,R-HSA-1643685,R-HSA-174824,R-HSA-1989781,R-HSA-382551,R-HSA-400206,R-HSA-556833,R-HSA-5619084,R-HSA-5619115,R-HSA-5682113,R-HSA-8963896,R-HSA-8963898,R-HSA-9006931,R-HSA-9024446,R-HSA-9029569	Metabolism|Signal Transduction|Disease|Plasma lipoprotein assembly, remodeling, and clearance|PPARA activates gene expression|Transport of small molecules|Regulation of lipid metabolism by PPARalpha|Metabolism of lipids|ABC transporter disorders|Disorders of transmembrane transporters|Defective ABCA1 causes TGD|HDL assembly|Plasma lipoprotein assembly|Signaling by Nuclear Receptors|NR1H2 and NR1H…
ABCA10	10.1772	12.5823	7.77202	0.613433	-0.705023	0.294098	0.575135	Down	0.0265839	0.0220099	0.0593425	0.059367	0.0589265	0.0555881	10349	protein_coding	ATP binding cassette subfamily A member 10	hsa02010	ABC transporters	GO:0005319,GO:0005524,GO:0006869,GO:0016020,GO:0016887,GO:0042626,GO:0043231,GO:0055085,GO:0140359	lipid transporter activity|ATP binding|lipid transport|membrane|ATP hydrolysis activity|ATPase-coupled transmembrane transporter activity|intracellular membrane-bounded organelle|transmembrane transport|ABC-type transporter activity			R-HSA-1369062,R-HSA-382551,R-HSA-382556	ABC transporters in lipid homeostasis|Transport of small molecules|ABC-family proteins mediated transport
ABCA12	88.1192	110.486	65.7525	0.593128	-0.753586	0.00337998	0.0279582	Down	0.172202	0.182887	0.255164	0.376401	0.397907	0.254541	26154	protein_coding	ATP binding cassette subfamily A member 12	hsa02010	ABC transporters	GO:0000139,GO:0003336,GO:0005102,GO:0005319,GO:0005515,GO:0005524,GO:0005737,GO:0005829,GO:0005886,GO:0006672,GO:0006869,GO:0006886,GO:0010875,GO:0016020,GO:0016887,GO:0019725,GO:0030658,GO:0031424,GO:0032379,GO:0032940,GO:0033344,GO:0033700,GO:0034040,GO:0034191,GO:0034204,GO:0035627,GO:0042626,GO:0043129,GO:0043231,GO:0043589,GO:0045055,GO:0045616,GO:0048286,GO:0055085,GO:0055088,GO:0061178,GO:…	Golgi membrane|corneocyte desquamation|signaling receptor binding|lipid transporter activity|protein binding|ATP binding|cytoplasm|cytosol|plasma membrane|ceramide metabolic process|lipid transport|intracellular protein transport|positive regulation of cholesterol efflux|membrane|ATP hydrolysis activity|cellular homeostasis|transport vesicle membrane|keratinization|positive regulation of intracel…			R-HSA-1369062,R-HSA-1643685,R-HSA-382551,R-HSA-382556,R-HSA-5619084,R-HSA-5619115,R-HSA-5682294	ABC transporters in lipid homeostasis|Disease|Transport of small molecules|ABC-family proteins mediated transport|ABC transporter disorders|Disorders of transmembrane transporters|Defective ABCA12 causes ARCI4B
ABCA13	24.5129	33.7076	15.3182	0.450839	-1.14932	0.0504727	0.201733	Down	0.0138953	0.00493051	0.0288026	0.0583111	0.0294469	0.017641	154664	protein_coding	ATP binding cassette subfamily A member 13	hsa02010	ABC transporters	GO:0005319,GO:0005524,GO:0005886,GO:0006869,GO:0030667,GO:0032376,GO:0035577,GO:0035627,GO:0042626,GO:0043231,GO:0055085,GO:0097708,GO:0140359,GO:1900244	lipid transporter activity|ATP binding|plasma membrane|lipid transport|secretory granule membrane|positive regulation of cholesterol transport|azurophil granule membrane|ceramide transport|ATPase-coupled transmembrane transporter activity|intracellular membrane-bounded organelle|transmembrane transport|intracellular vesicle|ABC-type transporter activity|positive regulation of synaptic vesicle end…			R-HSA-168249,R-HSA-168256,R-HSA-6798695	Innate Immune System|Immune System|Neutrophil degranulation
ABCA2	2177.31	2540.81	1813.81	0.714107	-0.485788	2.48e-06	9.99e-05	Down	6.77343	6.70264	5.69657	8.384	9.38761	9.08994	20	protein_coding	ATP binding cassette subfamily A member 2	hsa02010,hsa04142	ABC transporters|Lysosome	GO:0000166,GO:0001573,GO:0005319,GO:0005524,GO:0005764,GO:0005765,GO:0005768,GO:0005815,GO:0005886,GO:0006629,GO:0006684,GO:0006687,GO:0006869,GO:0007626,GO:0009410,GO:0010008,GO:0016020,GO:0016887,GO:0019218,GO:0031410,GO:0032289,GO:0032383,GO:0032384,GO:0032805,GO:0042626,GO:0042632,GO:0042986,GO:0043190,GO:0043231,GO:0045540,GO:0045939,GO:0046512,GO:0048545,GO:0055085,GO:0060049,GO:0061135,GO:…	nucleotide binding|ganglioside metabolic process|lipid transporter activity|ATP binding|lysosome|lysosomal membrane|endosome|microtubule organizing center|plasma membrane|lipid metabolic process|sphingomyelin metabolic process|glycosphingolipid metabolic process|lipid transport|locomotory behavior|response to xenobiotic stimulus|endosome membrane|membrane|ATP hydrolysis activity|regulation of ste…			R-HSA-1369062,R-HSA-382551,R-HSA-382556	ABC transporters in lipid homeostasis|Transport of small molecules|ABC-family proteins mediated transport
ABCA3	571.38	637.621	505.138	0.793014	-0.334583	0.042529	0.179777	Down	2.13546	2.79633	1.79237	2.39913	3.07606	3.00071	21	protein_coding	ATP binding cassette subfamily A member 3	hsa02010	ABC transporters	GO:0005319,GO:0005524,GO:0005615,GO:0005765,GO:0005770,GO:0005886,GO:0006855,GO:0006869,GO:0008559,GO:0009410,GO:0010875,GO:0015914,GO:0016887,GO:0019538,GO:0030324,GO:0030659,GO:0032464,GO:0032585,GO:0034204,GO:0042599,GO:0042626,GO:0042908,GO:0043129,GO:0043231,GO:0046470,GO:0046471,GO:0046618,GO:0046890,GO:0051384,GO:0055091,GO:0070925,GO:0097208,GO:0097232,GO:0097233,GO:0120009,GO:0120019,GO:…	lipid transporter activity|ATP binding|extracellular space|lysosomal membrane|late endosome|plasma membrane|xenobiotic transmembrane transport|lipid transport|ABC-type xenobiotic transporter activity|response to xenobiotic stimulus|positive regulation of cholesterol efflux|phospholipid transport|ATP hydrolysis activity|protein metabolic process|lung development|cytoplasmic vesicle membrane|positi…			R-HSA-1369062,R-HSA-1643685,R-HSA-382551,R-HSA-382556,R-HSA-392499,R-HSA-5619084,R-HSA-5619115,R-HSA-5668914,R-HSA-5683678,R-HSA-5683826,R-HSA-5687613,R-HSA-5688399	ABC transporters in lipid homeostasis|Disease|Transport of small molecules|ABC-family proteins mediated transport|Metabolism of proteins|ABC transporter disorders|Disorders of transmembrane transporters|Diseases of metabolism|Defective ABCA3 causes SMDP3|Surfactant metabolism|Diseases associated with surfactant metabolism|Defective ABCA3 causes SMDP3
ABCA4	244.487	257.14	231.834	0.901535	-0.149545	0.306937	0.588814	Down	0.892688	0.974839	0.914764	1.09857	1.0668	0.92528	24	protein_coding	ATP binding cassette subfamily A member 4	hsa02010	ABC transporters	GO:0001523,GO:0001750,GO:0003924,GO:0005501,GO:0005502,GO:0005503,GO:0005524,GO:0005548,GO:0005783,GO:0005886,GO:0006649,GO:0006869,GO:0007601,GO:0007603,GO:0016020,GO:0016887,GO:0031410,GO:0034632,GO:0034633,GO:0042574,GO:0042626,GO:0043231,GO:0045332,GO:0045494,GO:0055085,GO:0090555,GO:0097381,GO:0120202,GO:0140326,GO:0140327,GO:0140347,GO:0140359	retinoid metabolic process|photoreceptor outer segment|GTPase activity|retinoid binding|11-cis retinal binding|all-trans retinal binding|ATP binding|phospholipid transporter activity|endoplasmic reticulum|plasma membrane|phospholipid transfer to membrane|lipid transport|visual perception|phototransduction, visible light|membrane|ATP hydrolysis activity|cytoplasmic vesicle|retinol transmembrane tr…			R-HSA-1643685,R-HSA-2187338,R-HSA-2187338,R-HSA-2453864,R-HSA-2453902,R-HSA-2453902,R-HSA-2474795,R-HSA-382551,R-HSA-382556,R-HSA-9675143,R-HSA-9709957,R-HSA-9709957	Disease|Visual phototransduction|Visual phototransduction|Retinoid cycle disease events|The canonical retinoid cycle in rods (twilight vision)|The canonical retinoid cycle in rods (twilight vision)|Diseases associated with visual transduction|Transport of small molecules|ABC-family proteins mediated transport|Diseases of the neuronal system|Sensory Perception|Sensory Perception
ABCA5	828.065	904.576	751.554	0.830391	-0.268138	0.0132452	0.0777534	Down	2.08157	2.24884	2.66949	2.84631	2.90756	2.66273	23461	protein_coding	ATP binding cassette subfamily A member 5	hsa02010	ABC transporters	GO:0000139,GO:0005319,GO:0005524,GO:0005764,GO:0005765,GO:0005770,GO:0005794,GO:0005886,GO:0006869,GO:0008203,GO:0010745,GO:0010874,GO:0016887,GO:0031902,GO:0033344,GO:0034375,GO:0042626,GO:0042632,GO:0043691,GO:0055085,GO:0140359,GO:1903064	Golgi membrane|lipid transporter activity|ATP binding|lysosome|lysosomal membrane|late endosome|Golgi apparatus|plasma membrane|lipid transport|cholesterol metabolic process|negative regulation of macrophage derived foam cell differentiation|regulation of cholesterol efflux|ATP hydrolysis activity|late endosome membrane|cholesterol efflux|high-density lipoprotein particle remodeling|ATPase-couple…			R-HSA-1369062,R-HSA-382551,R-HSA-382556	ABC transporters in lipid homeostasis|Transport of small molecules|ABC-family proteins mediated transport
ABCA6	16.054	17.414	14.694	0.841308	-0.249294	0.751852	0.893571	Down	0.0661893	0	0.102606	0.0720118	0.0413816	0.0845807	23460	protein_coding	ATP binding cassette subfamily A member 6	hsa02010	ABC transporters	GO:0000139,GO:0005319,GO:0005524,GO:0005654,GO:0005886,GO:0006869,GO:0042626,GO:0043231,GO:0055085,GO:0140359	Golgi membrane|lipid transporter activity|ATP binding|nucleoplasm|plasma membrane|lipid transport|ATPase-coupled transmembrane transporter activity|intracellular membrane-bounded organelle|transmembrane transport|ABC-type transporter activity			R-HSA-1369062,R-HSA-212436,R-HSA-382551,R-HSA-382556,R-HSA-73857,R-HSA-74160,R-HSA-9614085,R-HSA-9615017	ABC transporters in lipid homeostasis|Generic Transcription Pathway|Transport of small molecules|ABC-family proteins mediated transport|RNA Polymerase II Transcription|Gene expression (Transcription)|FOXO-mediated transcription|FOXO-mediated transcription of oxidative stress, metabolic and neuronal genes
ABCA7	2062.71	2300.07	1825.36	0.793902	-0.332966	0.00128871	0.0133464	Down	7.95925	8.4204	6.72506	9.41807	10.0797	9.62992	10347	protein_coding	ATP binding cassette subfamily A member 7	hsa02010	ABC transporters	GO:0000139,GO:0001891,GO:0005524,GO:0005548,GO:0005783,GO:0005794,GO:0005886,GO:0006909,GO:0007613,GO:0008542,GO:0009986,GO:0010875,GO:0016887,GO:0018149,GO:0019216,GO:0030054,GO:0031901,GO:0032587,GO:0033344,GO:0033700,GO:0034188,GO:0034205,GO:0034380,GO:0034504,GO:0038027,GO:0042626,GO:0042985,GO:0043231,GO:0043409,GO:0044857,GO:0045332,GO:0045806,GO:0050766,GO:0055085,GO:0070374,GO:0090554,GO:…	Golgi membrane|phagocytic cup|ATP binding|phospholipid transporter activity|endoplasmic reticulum|Golgi apparatus|plasma membrane|phagocytosis|memory|visual learning|cell surface|positive regulation of cholesterol efflux|ATP hydrolysis activity|peptide cross-linking|regulation of lipid metabolic process|cell junction|early endosome membrane|ruffle membrane|cholesterol efflux|phospholipid efflux|a…			R-HSA-1369062,R-HSA-382551,R-HSA-382556	ABC transporters in lipid homeostasis|Transport of small molecules|ABC-family proteins mediated transport
ABCB1	319.943	370.116	269.77	0.728795	-0.456414	0.000940692	0.0105598	Down	1.23941	1.38287	1.52059	1.96183	1.81141	1.89747	5243	protein_coding	ATP binding cassette subfamily B member 1	hsa02010,hsa04976,hsa05206,hsa05226	ABC transporters|Bile secretion|MicroRNAs in cancer|Gastric cancer	GO:0000086,GO:0005515,GO:0005524,GO:0005654,GO:0005737,GO:0005886,GO:0006805,GO:0008559,GO:0009410,GO:0009986,GO:0015562,GO:0016020,GO:0016324,GO:0016887,GO:0022857,GO:0031625,GO:0042626,GO:0042910,GO:0045332,GO:0046865,GO:0046943,GO:0047484,GO:0055085,GO:0070062,GO:0070633,GO:0072089,GO:0090554,GO:0090555,GO:0098591,GO:0099038,GO:0099040,GO:0140115,GO:0140328,GO:0150104,GO:1901529,GO:1905039,GO:…	G2/M transition of mitotic cell cycle|protein binding|ATP binding|nucleoplasm|cytoplasm|plasma membrane|xenobiotic metabolic process|ABC-type xenobiotic transporter activity|response to xenobiotic stimulus|cell surface|efflux transmembrane transporter activity|membrane|apical plasma membrane|ATP hydrolysis activity|transmembrane transporter activity|ubiquitin protein ligase binding|ATPase-coupled…	WP3640,WP2876,WP1604,WP299,WP2882,WP2328,WP4917,WP3672,WP2875,WP4673,WP2877,WP2289	Imatinib and chronic myeloid leukemia|Pregnane X receptor pathway|Codeine and morphine metabolism|Nuclear receptors in lipid metabolism and toxicity|Nuclear receptors meta-pathway|Allograft rejection|Proximal tubule transport|lncRNA-mediated mechanisms of therapeutic resistance|Constitutive androstane receptor pathway|Male infertility|Vitamin D receptor pathway|Drug induction of bile acid pathway	R-HSA-2161517,R-HSA-2161522,R-HSA-382551,R-HSA-382556,R-HSA-9748784,R-HSA-9748784,R-HSA-9754706,R-HSA-9757110	Abacavir transmembrane transport|Abacavir ADME|Transport of small molecules|ABC-family proteins mediated transport|Drug ADME|Drug ADME|Atorvastatin ADME|Prednisone ADME
ABCB10	585.267	686.901	483.632	0.703322	-0.507742	0.000661757	0.00812311	Down	2.29325	2.6339	3.26755	4.35294	4.28181	3.03248	23456	protein_coding	ATP binding cassette subfamily B member 10	hsa02010	ABC transporters	GO:0005515,GO:0005524,GO:0005739,GO:0005743,GO:0006783,GO:0006839,GO:0016887,GO:0031966,GO:0034514,GO:0042803,GO:0045648,GO:0046985,GO:0048821,GO:0055085,GO:0070455,GO:0140359	protein binding|ATP binding|mitochondrion|mitochondrial inner membrane|heme biosynthetic process|mitochondrial transport|ATP hydrolysis activity|mitochondrial membrane|mitochondrial unfolded protein response|protein homodimerization activity|positive regulation of erythrocyte differentiation|positive regulation of hemoglobin biosynthetic process|erythrocyte development|transmembrane transport|pos…			R-HSA-1369007,R-HSA-382551,R-HSA-382556	Mitochondrial ABC transporters|Transport of small molecules|ABC-family proteins mediated transport
ABCB4	5.65168	6.56686	4.73651	0.714761	-0.484468	0.594318	0.808964	Down	0.00704211	0.0139931	0.0314399	0.0181459	0.0360224	0.0184067	5244	protein_coding	ATP binding cassette subfamily B member 4	hsa02010,hsa04976	ABC transporters|Bile secretion	GO:0005515,GO:0005524,GO:0005548,GO:0005654,GO:0005737,GO:0005829,GO:0005886,GO:0005925,GO:0006629,GO:0015629,GO:0016020,GO:0016324,GO:0016887,GO:0030136,GO:0032376,GO:0032782,GO:0042626,GO:0042908,GO:0045121,GO:0045332,GO:0046581,GO:0055085,GO:0055088,GO:0061092,GO:0070062,GO:0090554,GO:0099038,GO:0099040,GO:0140359,GO:1901557,GO:1903413,GO:2001140	protein binding|ATP binding|phospholipid transporter activity|nucleoplasm|cytoplasm|cytosol|plasma membrane|focal adhesion|lipid metabolic process|actin cytoskeleton|membrane|apical plasma membrane|ATP hydrolysis activity|clathrin-coated vesicle|positive regulation of cholesterol transport|bile acid secretion|ATPase-coupled transmembrane transporter activity|xenobiotic transport|membrane raft|pho…	WP299,WP5238,WP2882,WP5176,WP2879	Nuclear receptors in lipid metabolism and toxicity|Cholestasis|Nuclear receptors meta-pathway|Disorders of bile acid synthesis and biliary transport|Farnesoid X receptor pathway	R-HSA-1430728,R-HSA-1643685,R-HSA-1989781,R-HSA-382551,R-HSA-382556,R-HSA-400206,R-HSA-556833,R-HSA-5619084,R-HSA-5619115,R-HSA-5678771	Metabolism|Disease|PPARA activates gene expression|Transport of small molecules|ABC-family proteins mediated transport|Regulation of lipid metabolism by PPARalpha|Metabolism of lipids|ABC transporter disorders|Disorders of transmembrane transporters|Defective ABCB4 causes PFIC3, ICP3 and GBD1
ABCB6	829.267	938.443	720.091	0.767683	-0.381418	0.000185478	0.00294503	Down	7.18162	7.46418	6.58996	9.08933	9.76724	8.84406	10058	protein_coding	ATP binding cassette subfamily B member 6 (Langereis blood group)	hsa02010	ABC transporters	GO:0000139,GO:0005524,GO:0005654,GO:0005739,GO:0005740,GO:0005741,GO:0005765,GO:0005768,GO:0005774,GO:0005783,GO:0005789,GO:0005794,GO:0005829,GO:0005886,GO:0006778,GO:0006779,GO:0006785,GO:0006878,GO:0006879,GO:0007420,GO:0015439,GO:0015562,GO:0015886,GO:0016020,GO:0016887,GO:0020037,GO:0031901,GO:0032585,GO:0033013,GO:0033162,GO:0035351,GO:0036020,GO:0042168,GO:0043190,GO:0043588,GO:0046906,GO:…	Golgi membrane|ATP binding|nucleoplasm|mitochondrion|mitochondrial envelope|mitochondrial outer membrane|lysosomal membrane|endosome|vacuolar membrane|endoplasmic reticulum|endoplasmic reticulum membrane|Golgi apparatus|cytosol|plasma membrane|porphyrin-containing compound metabolic process|porphyrin-containing compound biosynthetic process|heme B biosynthetic process|intracellular copper ion hom…			R-HSA-1369007,R-HSA-1643685,R-HSA-382551,R-HSA-382556,R-HSA-5619084,R-HSA-5619115,R-HSA-5683371	Mitochondrial ABC transporters|Disease|Transport of small molecules|ABC-family proteins mediated transport|ABC transporter disorders|Disorders of transmembrane transporters|Defective ABCB6 causes MCOPCB7
ABCB7	1922.59	2016.68	1828.51	0.906316	-0.141914	0.177517	0.439159	Down	10.5852	10.8947	13.5611	13.9335	13.4032	11.3366	22	protein_coding	ATP binding cassette subfamily B member 7	hsa02010	ABC transporters	GO:0005515,GO:0005524,GO:0005739,GO:0005743,GO:0006879,GO:0015232,GO:0015886,GO:0016020,GO:0016226,GO:0016887,GO:0034755,GO:0042626,GO:0042803,GO:0055072,GO:0055085,GO:0070455,GO:0140466,GO:0140481,GO:1903331,GO:1903427	protein binding|ATP binding|mitochondrion|mitochondrial inner membrane|intracellular iron ion homeostasis|heme transmembrane transporter activity|heme transport|membrane|iron-sulfur cluster assembly|ATP hydrolysis activity|iron ion transmembrane transport|ATPase-coupled transmembrane transporter activity|protein homodimerization activity|iron ion homeostasis|transmembrane transport|positive regul…			R-HSA-1369007,R-HSA-1430728,R-HSA-2564830,R-HSA-382551,R-HSA-382556	Mitochondrial ABC transporters|Metabolism|Cytosolic iron-sulfur cluster assembly|Transport of small molecules|ABC-family proteins mediated transport
ABCB8	661.685	706.279	617.09	0.874388	-0.193654	0.168397	0.425975	Down	3.98958	4.37443	3.14914	3.95155	4.85989	4.37788	11194	protein_coding	ATP binding cassette subfamily B member 8	hsa02010	ABC transporters	GO:0005515,GO:0005524,GO:0005654,GO:0005730,GO:0005739,GO:0005743,GO:0006884,GO:0016020,GO:0016887,GO:0031966,GO:0042626,GO:0043190,GO:0055085,GO:0062157,GO:0071805,GO:0140141,GO:0140359	protein binding|ATP binding|nucleoplasm|nucleolus|mitochondrion|mitochondrial inner membrane|cell volume homeostasis|membrane|ATP hydrolysis activity|mitochondrial membrane|ATPase-coupled transmembrane transporter activity|ATP-binding cassette (ABC) transporter complex|transmembrane transport|mitochondrial ATP-gated potassium channel complex|potassium ion transmembrane transport|mitochondrial pot…			R-HSA-1369007,R-HSA-382551,R-HSA-382556	Mitochondrial ABC transporters|Transport of small molecules|ABC-family proteins mediated transport
ABCB9	392.193	397.709	386.678	0.973136	-0.0392873	0.774102	0.903308	Down	1.80807	1.78805	1.44347	1.73417	1.78553	1.67158	23457	protein_coding	ATP binding cassette subfamily B member 9	hsa02010,hsa04142	ABC transporters|Lysosome	GO:0002474,GO:0005515,GO:0005524,GO:0005764,GO:0005765,GO:0005769,GO:0005783,GO:0005789,GO:0006518,GO:0015031,GO:0015421,GO:0015440,GO:0015833,GO:0016020,GO:0016887,GO:0022857,GO:0035672,GO:0042626,GO:0042803,GO:0043231,GO:0055085	antigen processing and presentation of peptide antigen via MHC class I|protein binding|ATP binding|lysosome|lysosomal membrane|early endosome|endoplasmic reticulum|endoplasmic reticulum membrane|peptide metabolic process|protein transport|ABC-type oligopeptide transporter activity|ABC-type peptide transporter activity|peptide transport|membrane|ATP hydrolysis activity|transmembrane transporter ac…			R-HSA-382551,R-HSA-382556	Transport of small molecules|ABC-family proteins mediated transport
ABCC1	6505.42	7089.69	5921.15	0.835201	-0.259805	0.00011977	0.00213148	Down	23.8407	23.7097	24.2611	28.6175	29.3998	27.9554	4363	protein_coding	ATP binding cassette subfamily C member 1	hsa02010,hsa04071,hsa04977,hsa05206,hsa01523	ABC transporters|Sphingolipid signaling pathway|Vitamin digestion and absorption|MicroRNAs in cancer|Antifolate resistance	GO:0005524,GO:0005886,GO:0006691,GO:0006805,GO:0008559,GO:0009410,GO:0009925,GO:0015420,GO:0015431,GO:0015562,GO:0015698,GO:0015889,GO:0016020,GO:0016323,GO:0016324,GO:0016328,GO:0016887,GO:0034040,GO:0034599,GO:0034634,GO:0034775,GO:0042167,GO:0042626,GO:0042908,GO:0042910,GO:0043225,GO:0045332,GO:0046943,GO:0050729,GO:0055085,GO:0060326,GO:0070062,GO:0070633,GO:0071716,GO:0099039,GO:0140115,GO:…	ATP binding|plasma membrane|leukotriene metabolic process|xenobiotic metabolic process|ABC-type xenobiotic transporter activity|response to xenobiotic stimulus|basal plasma membrane|ABC-type vitamin B12 transporter activity|ABC-type glutathione S-conjugate transporter activity|efflux transmembrane transporter activity|inorganic anion transport|cobalamin transport|membrane|basolateral plasma membr…	WP229,WP5300,WP5171	Irinotecan pathway|TROP2 regulatory signaling|Leukotriene metabolic pathway	R-HSA-1430728,R-HSA-189445,R-HSA-189483,R-HSA-196741,R-HSA-196849,R-HSA-196854,R-HSA-2142691,R-HSA-2142753,R-HSA-2262752,R-HSA-382551,R-HSA-382556,R-HSA-556833,R-HSA-8953897,R-HSA-8978868,R-HSA-9707564,R-HSA-9711123,R-HSA-9748784,R-HSA-9753281,R-HSA-9758890	Metabolism|Metabolism of porphyrins|Heme degradation|Cobalamin (Cbl, vitamin B12) transport and metabolism|Metabolism of water-soluble vitamins and cofactors|Metabolism of vitamins and cofactors|Synthesis of Leukotrienes (LT) and Eoxins (EX)|Arachidonic acid metabolism|Cellular responses to stress|Transport of small molecules|ABC-family proteins mediated transport|Metabolism of lipids|Cellular re…
ABCC10	817.234	924.374	710.093	0.768721	-0.379469	0.00459944	0.0353998	Down	3.13296	3.63865	2.83329	3.56013	4.55919	4.36895	89845	protein_coding	ATP binding cassette subfamily C member 10	hsa02010	ABC transporters	GO:0005524,GO:0005765,GO:0005886,GO:0006691,GO:0006869,GO:0008559,GO:0009925,GO:0015431,GO:0015698,GO:0016020,GO:0016323,GO:0016887,GO:0042626,GO:0042908,GO:0043225,GO:0055085,GO:0071716,GO:0140359	ATP binding|lysosomal membrane|plasma membrane|leukotriene metabolic process|lipid transport|ABC-type xenobiotic transporter activity|basal plasma membrane|ABC-type glutathione S-conjugate transporter activity|inorganic anion transport|membrane|basolateral plasma membrane|ATP hydrolysis activity|ATPase-coupled transmembrane transporter activity|xenobiotic transport|ATPase-coupled inorganic anion …			R-HSA-382551,R-HSA-382556	Transport of small molecules|ABC-family proteins mediated transport
ABCC11	4.85704	2.6106	7.10348	2.69176	1.42855	0.163098	0.418317	Up	0.0171425	0.0113544	0.035078	0.0147241	0.00584594	0.00298715	85320	protein_coding	ATP binding cassette subfamily C member 11	hsa02010	ABC transporters	GO:0005524,GO:0005774,GO:0005886,GO:0008514,GO:0008559,GO:0015216,GO:0015431,GO:0015432,GO:0015698,GO:0015711,GO:0015721,GO:0015865,GO:0016020,GO:0016324,GO:0016887,GO:0030659,GO:0042626,GO:0042908,GO:0043225,GO:0055085,GO:0070062,GO:0071716	ATP binding|vacuolar membrane|plasma membrane|organic anion transmembrane transporter activity|ABC-type xenobiotic transporter activity|purine nucleotide transmembrane transporter activity|ABC-type glutathione S-conjugate transporter activity|ABC-type bile acid transporter activity|inorganic anion transport|organic anion transport|bile acid and bile salt transport|purine nucleotide transport|memb…			R-HSA-382551,R-HSA-382556	Transport of small molecules|ABC-family proteins mediated transport
ABCC2	150.937	170.101	131.773	0.772903	-0.37164	0.137825	0.379422	Down	0.510346	0.326506	0.755173	0.737221	0.676374	0.638677	1244	protein_coding	ATP binding cassette subfamily C member 2	hsa02010,hsa04976,hsa01524,hsa01523	ABC transporters|Bile secretion|Platinum drug resistance|Antifolate resistance	GO:0005515,GO:0005524,GO:0005886,GO:0006805,GO:0006855,GO:0008514,GO:0008559,GO:0009986,GO:0010629,GO:0015127,GO:0015431,GO:0015698,GO:0015721,GO:0015723,GO:0016324,GO:0016887,GO:0042167,GO:0042626,GO:0042910,GO:0043225,GO:0046581,GO:0046618,GO:0055085,GO:0070633,GO:0071716,GO:0140359,GO:0150104,GO:1990962	protein binding|ATP binding|plasma membrane|xenobiotic metabolic process|xenobiotic transmembrane transport|organic anion transmembrane transporter activity|ABC-type xenobiotic transporter activity|cell surface|negative regulation of gene expression|bilirubin transmembrane transporter activity|ABC-type glutathione S-conjugate transporter activity|inorganic anion transport|bile acid and bile salt …	WP2876,WP229,WP1604,WP299,WP5238,WP3612,WP2882,WP4917,WP5066,WP2884,WP5176,WP2875,WP2289	Pregnane X receptor pathway|Irinotecan pathway|Codeine and morphine metabolism|Nuclear receptors in lipid metabolism and toxicity|Cholestasis|Photodynamic therapy-induced NFE2L2 (NRF2) survival signaling|Nuclear receptors meta-pathway|Proximal tubule transport|FOXA2 pathway|NRF2 pathway|Disorders of bile acid synthesis and biliary transport|Constitutive androstane receptor pathway|Drug induction …	R-HSA-1430728,R-HSA-1643685,R-HSA-189445,R-HSA-189483,R-HSA-382551,R-HSA-382556,R-HSA-5619084,R-HSA-5619115,R-HSA-5679001,R-HSA-9748784,R-HSA-9749641,R-HSA-9753281,R-HSA-9754706	Metabolism|Disease|Metabolism of porphyrins|Heme degradation|Transport of small molecules|ABC-family proteins mediated transport|ABC transporter disorders|Disorders of transmembrane transporters|Defective ABCC2 causes DJS|Drug ADME|Aspirin ADME|Paracetamol ADME|Atorvastatin ADME
ABCC3	1615.47	1745.26	1485.68	0.85154	-0.231854	0.0099175	0.063177	Down	7.42605	7.72105	7.38202	8.3458	9.07992	9.00982	8714	protein_coding	ATP binding cassette subfamily C member 3	hsa02010,hsa04976,hsa01523	ABC transporters|Bile secretion|Antifolate resistance	GO:0005524,GO:0005886,GO:0006805,GO:0006855,GO:0008559,GO:0009925,GO:0015164,GO:0015431,GO:0015432,GO:0015698,GO:0015721,GO:0015779,GO:0016020,GO:0016323,GO:0016887,GO:0042626,GO:0042908,GO:0042910,GO:0043225,GO:0055085,GO:0071714,GO:0071716,GO:0140359,GO:0150104	ATP binding|plasma membrane|xenobiotic metabolic process|xenobiotic transmembrane transport|ABC-type xenobiotic transporter activity|basal plasma membrane|glucuronoside transmembrane transporter activity|ABC-type glutathione S-conjugate transporter activity|ABC-type bile acid transporter activity|inorganic anion transport|bile acid and bile salt transport|glucuronoside transport|membrane|basolate…	WP2876,WP1604,WP299,WP5238,WP3612,WP2882,WP5066,WP2884,WP1601,WP2875,WP2289	Pregnane X receptor pathway|Codeine and morphine metabolism|Nuclear receptors in lipid metabolism and toxicity|Cholestasis|Photodynamic therapy-induced NFE2L2 (NRF2) survival signaling|Nuclear receptors meta-pathway|FOXA2 pathway|NRF2 pathway|Fluoropyrimidine activity|Constitutive androstane receptor pathway|Drug induction of bile acid pathway	R-HSA-1430728,R-HSA-159418,R-HSA-194068,R-HSA-382551,R-HSA-382556,R-HSA-556833,R-HSA-8957322,R-HSA-9748784,R-HSA-9749641,R-HSA-9753281	Metabolism|Recycling of bile acids and salts|Bile acid and bile salt metabolism|Transport of small molecules|ABC-family proteins mediated transport|Metabolism of lipids|Metabolism of steroids|Drug ADME|Aspirin ADME|Paracetamol ADME
ABCC4	1311.61	1474.22	1149	0.779068	-0.360179	0.000156429	0.00261166	Down	3.92313	4.08201	4.78877	5.65368	5.61538	5.13834	10257	protein_coding	ATP binding cassette subfamily C member 4	hsa02010,hsa04024,hsa04976,hsa01523	ABC transporters|cAMP signaling pathway|Bile secretion|Antifolate resistance	GO:0001409,GO:0002576,GO:0005515,GO:0005524,GO:0005730,GO:0005794,GO:0005886,GO:0006805,GO:0006855,GO:0008559,GO:0015132,GO:0015143,GO:0015216,GO:0015431,GO:0015432,GO:0015562,GO:0015698,GO:0015721,GO:0015732,GO:0015747,GO:0016020,GO:0016323,GO:0016324,GO:0016404,GO:0016887,GO:0031088,GO:0032310,GO:0034634,GO:0034775,GO:0042626,GO:0042910,GO:0043225,GO:0055085,GO:0060271,GO:0070730,GO:0071716,GO:…	guanine nucleotide transmembrane transporter activity|platelet degranulation|protein binding|ATP binding|nucleolus|Golgi apparatus|plasma membrane|xenobiotic metabolic process|xenobiotic transmembrane transport|ABC-type xenobiotic transporter activity|prostaglandin transmembrane transporter activity|urate transmembrane transporter activity|purine nucleotide transmembrane transporter activity|ABC-…	WP98,WP2876,WP5238,WP4707,WP3612,WP3945,WP2882,WP4917,WP2263,WP5066,WP2884,WP2858,WP1601,WP2289	Prostaglandin synthesis and regulation|Pregnane X receptor pathway|Cholestasis|Aspirin and miRNAs|Photodynamic therapy-induced NFE2L2 (NRF2) survival signaling|TYROBP causal network in microglia|Nuclear receptors meta-pathway|Proximal tubule transport|Androgen receptor network in prostate cancer|FOXA2 pathway|NRF2 pathway|Ectoderm differentiation|Fluoropyrimidine activity|Drug induction of bile a…	R-HSA-109582,R-HSA-114608,R-HSA-382551,R-HSA-382556,R-HSA-76002,R-HSA-76005,R-HSA-9748784,R-HSA-9748787,R-HSA-9753281	Hemostasis|Platelet degranulation |Transport of small molecules|ABC-family proteins mediated transport|Platelet activation, signaling and aggregation|Response to elevated platelet cytosolic Ca2+|Drug ADME|Azathioprine ADME|Paracetamol ADME
ABCC5	1274.03	1362.54	1185.52	0.870321	-0.200381	0.0206479	0.107365	Down	2.91437	2.9706	2.84425	3.32274	3.43581	3.27421	10057	protein_coding	ATP binding cassette subfamily C member 5	hsa02010,hsa01523	ABC transporters|Antifolate resistance	GO:0005524,GO:0005796,GO:0005886,GO:0006805,GO:0006855,GO:0008514,GO:0008559,GO:0010008,GO:0015216,GO:0015232,GO:0015562,GO:0015698,GO:0015865,GO:0016020,GO:0016323,GO:0016324,GO:0016887,GO:0022884,GO:0030213,GO:0034634,GO:0034775,GO:0035351,GO:0042626,GO:0042908,GO:0042910,GO:0043225,GO:0055085,GO:0070730,GO:0070731,GO:0098838,GO:0140115,GO:0150104,GO:1901505	ATP binding|Golgi lumen|plasma membrane|xenobiotic metabolic process|xenobiotic transmembrane transport|organic anion transmembrane transporter activity|ABC-type xenobiotic transporter activity|endosome membrane|purine nucleotide transmembrane transporter activity|heme transmembrane transporter activity|efflux transmembrane transporter activity|inorganic anion transport|purine nucleotide transpor…	WP2882,WP2884,WP1601,WP5239	Nuclear receptors meta-pathway|NRF2 pathway|Fluoropyrimidine activity|Lac-Phe pathway	R-HSA-1430728,R-HSA-1630316,R-HSA-2142845,R-HSA-2142850,R-HSA-382551,R-HSA-382556,R-HSA-71387,R-HSA-9748784,R-HSA-9748787,R-HSA-9753281	Metabolism|Glycosaminoglycan metabolism|Hyaluronan metabolism|Hyaluronan biosynthesis and export|Transport of small molecules|ABC-family proteins mediated transport|Metabolism of carbohydrates|Drug ADME|Azathioprine ADME|Paracetamol ADME
ABCC6	86.5952	103.042	70.1485	0.680377	-0.555593	0.0203041	0.10623	Down	0.333948	0.283765	0.343305	0.407608	0.530453	0.47319	368	protein_coding	ATP binding cassette subfamily C member 6	hsa02010	ABC transporters	GO:0005524,GO:0005576,GO:0005654,GO:0005789,GO:0005886,GO:0007601,GO:0009410,GO:0009925,GO:0010467,GO:0015431,GO:0015867,GO:0016020,GO:0016323,GO:0016887,GO:0030505,GO:0030643,GO:0032026,GO:0042626,GO:0043225,GO:0046034,GO:0055062,GO:0055074,GO:0055085,GO:0071716,GO:1904383	ATP binding|extracellular region|nucleoplasm|endoplasmic reticulum membrane|plasma membrane|visual perception|response to xenobiotic stimulus|basal plasma membrane|gene expression|ABC-type glutathione S-conjugate transporter activity|ATP transport|membrane|basolateral plasma membrane|ATP hydrolysis activity|inorganic diphosphate transport|intracellular phosphate ion homeostasis|response to magnes…	WP3612,WP5322	Photodynamic therapy-induced NFE2L2 (NRF2) survival signaling|CKAP4 signaling pathway map	R-HSA-1643685,R-HSA-382551,R-HSA-382556,R-HSA-5619084,R-HSA-5619115,R-HSA-5690338	Disease|Transport of small molecules|ABC-family proteins mediated transport|ABC transporter disorders|Disorders of transmembrane transporters|Defective ABCC6 causes PXE
ABCC8	6.65293	5.12051	8.18535	1.61854	0.694691	0.446378	0.712439	Up	0.0478868	0.0432518	0.0194357	0.00448702	0.0178149	0.0455152	6833	protein_coding	ATP binding cassette subfamily C member 8	hsa02010,hsa04911,hsa04930	ABC transporters|Insulin secretion|Type II diabetes mellitus	GO:0001678,GO:0005267,GO:0005524,GO:0005739,GO:0005886,GO:0006813,GO:0007565,GO:0007613,GO:0008281,GO:0008282,GO:0008542,GO:0009268,GO:0009410,GO:0010043,GO:0010989,GO:0015272,GO:0016020,GO:0016525,GO:0016887,GO:0019829,GO:0019855,GO:0030672,GO:0031004,GO:0032496,GO:0032760,GO:0032868,GO:0035774,GO:0042383,GO:0042626,GO:0043531,GO:0044325,GO:0046676,GO:0055085,GO:0060253,GO:0061045,GO:0061855,GO:…	intracellular glucose homeostasis|potassium channel activity|ATP binding|mitochondrion|plasma membrane|potassium ion transport|female pregnancy|memory|sulfonylurea receptor activity|inward rectifying potassium channel|visual learning|response to pH|response to xenobiotic stimulus|response to zinc ion|negative regulation of low-density lipoprotein particle clearance|ATP-activated inward rectifier …			R-HSA-112316,R-HSA-1296025,R-HSA-1296065,R-HSA-1296071,R-HSA-1430728,R-HSA-163685,R-HSA-1643685,R-HSA-422356,R-HSA-5619084,R-HSA-5619115,R-HSA-5683177	Neuronal System|ATP sensitive Potassium channels|Inwardly rectifying K+ channels|Potassium Channels|Metabolism|Integration of energy metabolism|Disease|Regulation of insulin secretion|ABC transporter disorders|Disorders of transmembrane transporters|Defective ABCC8 can cause hypo- and hyper-glycemias
ABCD1	716.081	664.65	767.512	1.15582	0.208912	0.107546	0.325288	Up	6.44011	6.74967	5.18088	5.06949	5.26774	5.56018	215	protein_coding	ATP binding cassette subfamily D member 1	hsa02010,hsa04146	ABC transporters|Peroxisome	GO:0000038,GO:0002082,GO:0005324,GO:0005515,GO:0005524,GO:0005737,GO:0005765,GO:0005777,GO:0005778,GO:0005789,GO:0005829,GO:0006635,GO:0007031,GO:0015607,GO:0015910,GO:0015916,GO:0015919,GO:0016020,GO:0016887,GO:0019899,GO:0030497,GO:0031966,GO:0031998,GO:0032000,GO:0036109,GO:0036113,GO:0042626,GO:0042758,GO:0042760,GO:0042802,GO:0042803,GO:0043217,GO:0043531,GO:0043651,GO:0046982,GO:0047617,GO:…	very long-chain fatty acid metabolic process|regulation of oxidative phosphorylation|long-chain fatty acid transporter activity|protein binding|ATP binding|cytoplasm|lysosomal membrane|peroxisome|peroxisomal membrane|endoplasmic reticulum membrane|cytosol|fatty acid beta-oxidation|peroxisome organization|ABC-type fatty-acyl-CoA transporter activity|long-chain fatty acid import into peroxisome|fat…	WP5323,WP2877	Fatty Acids and Lipoproteins Transport in Hepatocytes|Vitamin D receptor pathway	R-HSA-1369062,R-HSA-1430728,R-HSA-1643685,R-HSA-2046104,R-HSA-2046105,R-HSA-2046106,R-HSA-382551,R-HSA-382556,R-HSA-390247,R-HSA-390918,R-HSA-556833,R-HSA-5619084,R-HSA-5619115,R-HSA-5684045,R-HSA-8978868,R-HSA-9603798,R-HSA-9609507	ABC transporters in lipid homeostasis|Metabolism|Disease|alpha-linolenic (omega3) and linoleic (omega6) acid metabolism|Linoleic acid (LA) metabolism|alpha-linolenic acid (ALA) metabolism|Transport of small molecules|ABC-family proteins mediated transport|Beta-oxidation of very long chain fatty acids|Peroxisomal lipid metabolism|Metabolism of lipids|ABC transporter disorders|Disorders of transmem…
ABCD2	3.78603	2.29653	5.27552	2.29255	1.19695	0.314322	0.596467	Up	0.0131303	0.00579794	0.00488508	0	0.00746282	0.00305068	225	protein_coding	ATP binding cassette subfamily D member 2	hsa02010,hsa04146	ABC transporters|Peroxisome	GO:0000038,GO:0005324,GO:0005515,GO:0005777,GO:0005778,GO:0005829,GO:0006635,GO:0007031,GO:0009617,GO:0015910,GO:0016887,GO:0032000,GO:0042626,GO:0042760,GO:0042803,GO:0043217,GO:0046982,GO:0047617,GO:0140359,GO:1900016,GO:1903427,GO:1990535,GO:2001280	very long-chain fatty acid metabolic process|long-chain fatty acid transporter activity|protein binding|peroxisome|peroxisomal membrane|cytosol|fatty acid beta-oxidation|peroxisome organization|response to bacterium|long-chain fatty acid import into peroxisome|ATP hydrolysis activity|positive regulation of fatty acid beta-oxidation|ATPase-coupled transmembrane transporter activity|very long-chain…	WP5323,WP299	Fatty Acids and Lipoproteins Transport in Hepatocytes|Nuclear receptors in lipid metabolism and toxicity	R-HSA-1369062,R-HSA-382551,R-HSA-382556,R-HSA-9603798,R-HSA-9609507	ABC transporters in lipid homeostasis|Transport of small molecules|ABC-family proteins mediated transport|Class I peroxisomal membrane protein import|Protein localization
ABCD3	2185.51	2425.98	1945.05	0.801456	-0.319304	0.00428008	0.0334938	Down	11.5172	12.7378	15.3501	17.7626	17.8509	13.8542	5825	protein_coding	ATP binding cassette subfamily D member 3	hsa02010,hsa04146	ABC transporters|Peroxisome	GO:0000038,GO:0005324,GO:0005515,GO:0005524,GO:0005739,GO:0005777,GO:0005778,GO:0005782,GO:0005829,GO:0006633,GO:0006635,GO:0006699,GO:0007031,GO:0009410,GO:0014070,GO:0015721,GO:0015910,GO:0016020,GO:0016887,GO:0042626,GO:0042760,GO:0042803,GO:0043231,GO:0043621,GO:0047617,GO:0140359,GO:1903512	very long-chain fatty acid metabolic process|long-chain fatty acid transporter activity|protein binding|ATP binding|mitochondrion|peroxisome|peroxisomal membrane|peroxisomal matrix|cytosol|fatty acid biosynthetic process|fatty acid beta-oxidation|bile acid biosynthetic process|peroxisome organization|response to xenobiotic stimulus|response to organic cyclic compound|bile acid and bile salt trans…	WP4549,WP5323,WP299,WP5329	Fragile X syndrome|Fatty Acids and Lipoproteins Transport in Hepatocytes|Nuclear receptors in lipid metabolism and toxicity|Cholesterol biosynthesis pathway in hepatocytes	R-HSA-1369062,R-HSA-162582,R-HSA-194315,R-HSA-382551,R-HSA-382556,R-HSA-8980692,R-HSA-9012999,R-HSA-9013106,R-HSA-9603798,R-HSA-9609507,R-HSA-9716542	ABC transporters in lipid homeostasis|Signal Transduction|Signaling by Rho GTPases|Transport of small molecules|ABC-family proteins mediated transport|RHOA GTPase cycle|RHO GTPase cycle|RHOC GTPase cycle|Class I peroxisomal membrane protein import|Protein localization|Signaling by Rho GTPases, Miro GTPases and RHOBTB3
ABCD4	603.16	667.398	538.922	0.807252	-0.308909	0.00325684	0.0271862	Down	4.54866	4.79643	4.86932	6.09135	6.20184	5.3303	5826	protein_coding	ATP binding cassette subfamily D member 4	hsa02010,hsa04146	ABC transporters|Peroxisome	GO:0005324,GO:0005515,GO:0005524,GO:0005765,GO:0005777,GO:0005778,GO:0005789,GO:0006635,GO:0007031,GO:0009235,GO:0015420,GO:0015889,GO:0015910,GO:0016020,GO:0016887,GO:0042626,GO:0042760,GO:0042802,GO:0043190,GO:0055085,GO:1990830	long-chain fatty acid transporter activity|protein binding|ATP binding|lysosomal membrane|peroxisome|peroxisomal membrane|endoplasmic reticulum membrane|fatty acid beta-oxidation|peroxisome organization|cobalamin metabolic process|ABC-type vitamin B12 transporter activity|cobalamin transport|long-chain fatty acid import into peroxisome|membrane|ATP hydrolysis activity|ATPase-coupled transmembrane…	WP5323	Fatty Acids and Lipoproteins Transport in Hepatocytes	R-HSA-1430728,R-HSA-1643685,R-HSA-196741,R-HSA-196849,R-HSA-196854,R-HSA-3296469,R-HSA-3296482,R-HSA-5619084,R-HSA-5619115,R-HSA-5668914,R-HSA-5683329,R-HSA-9758881,R-HSA-9758890	Metabolism|Disease|Cobalamin (Cbl, vitamin B12) transport and metabolism|Metabolism of water-soluble vitamins and cofactors|Metabolism of vitamins and cofactors|Defects in cobalamin (B12) metabolism|Defects in vitamin and cofactor metabolism|ABC transporter disorders|Disorders of transmembrane transporters|Diseases of metabolism|Defective ABCD4 causes MAHCJ|Uptake of dietary cobalamins into enter…
ABCE1	5159.15	5270.23	5048.07	0.957805	-0.0621955	0.409458	0.681229	Down	35.4797	37.7078	41.1062	39.5524	40.8471	38.8013	6059	protein_coding	ATP binding cassette subfamily E member 1			GO:0000054,GO:0005506,GO:0005515,GO:0005524,GO:0005737,GO:0005739,GO:0005759,GO:0005829,GO:0006413,GO:0006415,GO:0006417,GO:0016020,GO:0016887,GO:0043024,GO:0051539,GO:0060698,GO:0060702	ribosomal subunit export from nucleus|iron ion binding|protein binding|ATP binding|cytoplasm|mitochondrion|mitochondrial matrix|cytosol|translational initiation|translational termination|regulation of translation|membrane|ATP hydrolysis activity|ribosomal small subunit binding|4 iron, 4 sulfur cluster binding|endoribonuclease inhibitor activity|negative regulation of endoribonuclease activity			R-HSA-1169410,R-HSA-1280215,R-HSA-168256,R-HSA-8983711,R-HSA-909733,R-HSA-913531	Antiviral mechanism by IFN-stimulated genes|Cytokine Signaling in Immune system|Immune System|OAS antiviral response|Interferon alpha/beta signaling|Interferon Signaling
ABCF1	2826.56	2855	2798.12	0.979992	-0.0291579	0.702488	0.868708	Down	22.814	24.3448	25.1401	26.1007	24.8142	22.8742	23	protein_coding	ATP binding cassette subfamily F member 1			GO:0003723,GO:0005515,GO:0005524,GO:0005635,GO:0005654,GO:0005829,GO:0006412,GO:0006954,GO:0008135,GO:0016020,GO:0016887	RNA binding|protein binding|ATP binding|nuclear envelope|nucleoplasm|cytosol|translation|inflammatory response|translation factor activity, RNA binding|membrane|ATP hydrolysis activity	WP4754	IL-18 signaling pathway	R-HSA-382551,R-HSA-382556	Transport of small molecules|ABC-family proteins mediated transport
ABCF1-DT	2.17181	1.34132	3.00229	2.24724	1.16816	0.432746	0.701307	Up	0.0519275	0.206366	0.231833	0	0.10625	0.108583	107986587	non_coding
ABCF2	430.164	384.635	475.692	1.23529	0.304845	0.0225391	0.114517	Up	2.82153	3.06318	3.36473	2.67706	2.78463	2.03828	10061	protein_coding	ATP binding cassette subfamily F member 2	hsa05130	Pathogenic Escherichia coli infection	GO:0005524,GO:0016020,GO:0016887	ATP binding|membrane|ATP hydrolysis activity	WP3888	VEGFA-VEGFR2 signaling
ABCF3	2482.95	2543.07	2422.83	0.952568	-0.0701068	0.422151	0.692163	Down	22.4604	26.0588	26.2831	27.7271	27.4606	23.3898	55324	protein_coding	ATP binding cassette subfamily F member 3			GO:0005515,GO:0005524,GO:0016020,GO:0016887,GO:0045296,GO:0051607	protein binding|ATP binding|membrane|ATP hydrolysis activity|cadherin binding|defense response to virus
ABCG1	60.7112	76.8684	44.5541	0.578527	-0.789545	0.00440007	0.0341398	Down	0.115349	0.102411	0.123266	0.220074	0.205887	0.164221	9619	protein_coding	ATP binding cassette subfamily G member 1	hsa02010,hsa05417	ABC transporters|Lipid and atherosclerosis	GO:0000139,GO:0005515,GO:0005524,GO:0005543,GO:0005739,GO:0005768,GO:0005789,GO:0005794,GO:0005886,GO:0008203,GO:0009897,GO:0010033,GO:0010745,GO:0010875,GO:0010887,GO:0015485,GO:0016887,GO:0019534,GO:0032367,GO:0033344,GO:0033700,GO:0033993,GO:0034041,GO:0034204,GO:0034374,GO:0034375,GO:0034436,GO:0042632,GO:0042803,GO:0042987,GO:0043531,GO:0043691,GO:0045542,GO:0046982,GO:0050714,GO:0055037,GO:…	Golgi membrane|protein binding|ATP binding|phospholipid binding|mitochondrion|endosome|endoplasmic reticulum membrane|Golgi apparatus|plasma membrane|cholesterol metabolic process|external side of plasma membrane|response to organic substance|negative regulation of macrophage derived foam cell differentiation|positive regulation of cholesterol efflux|negative regulation of cholesterol storage|cho…	WP299,WP4718,WP5329	Nuclear receptors in lipid metabolism and toxicity|Cholesterol metabolism with Bloch and Kandutsch-Russell pathways|Cholesterol biosynthesis pathway in hepatocytes	R-HSA-1369062,R-HSA-162582,R-HSA-174824,R-HSA-382551,R-HSA-382556,R-HSA-8963899,R-HSA-8964058,R-HSA-9006931,R-HSA-9024446,R-HSA-9029569	ABC transporters in lipid homeostasis|Signal Transduction|Plasma lipoprotein assembly, remodeling, and clearance|Transport of small molecules|ABC-family proteins mediated transport|Plasma lipoprotein remodeling|HDL remodeling|Signaling by Nuclear Receptors|NR1H2 and NR1H3-mediated signaling|NR1H3 & NR1H2 regulate gene expression linked to cholesterol transport and efflux
ABCG2	83.7768	89.4363	78.1173	0.873002	-0.195944	0.507405	0.753865	Down	0.537949	0.242023	0.453151	0.44462	0.451704	0.514683	9429	protein_coding	ATP binding cassette subfamily G member 2 (Junior blood group)	hsa02010,hsa04976,hsa01523	ABC transporters|Bile secretion|Antifolate resistance	GO:0005515,GO:0005524,GO:0005654,GO:0005886,GO:0006869,GO:0008514,GO:0008559,GO:0015143,GO:0015225,GO:0015562,GO:0015711,GO:0015747,GO:0015878,GO:0016324,GO:0031526,GO:0031966,GO:0032217,GO:0032218,GO:0042626,GO:0042802,GO:0042803,GO:0042910,GO:0045121,GO:0046415,GO:0055085,GO:0070633,GO:0097744,GO:0098591,GO:0140115,GO:0150104,GO:1990748,GO:1990962	protein binding|ATP binding|nucleoplasm|plasma membrane|lipid transport|organic anion transmembrane transporter activity|ABC-type xenobiotic transporter activity|urate transmembrane transporter activity|biotin transmembrane transporter activity|efflux transmembrane transporter activity|organic anion transport|urate transport|biotin transport|apical plasma membrane|brush border membrane|mitochondr…	WP3640,WP229,WP3612,WP4917,WP5322,WP1601	Imatinib and chronic myeloid leukemia|Irinotecan pathway|Photodynamic therapy-induced NFE2L2 (NRF2) survival signaling|Proximal tubule transport|CKAP4 signaling pathway map|Fluoropyrimidine activity	R-HSA-1430728,R-HSA-189445,R-HSA-189451,R-HSA-189483,R-HSA-2161517,R-HSA-2161522,R-HSA-382551,R-HSA-917937,R-HSA-9748784,R-HSA-9748784,R-HSA-9753281,R-HSA-9793528	Metabolism|Metabolism of porphyrins|Heme biosynthesis|Heme degradation|Abacavir transmembrane transport|Abacavir ADME|Transport of small molecules|Iron uptake and transport|Drug ADME|Drug ADME|Paracetamol ADME|Ciprofloxacin ADME
ABCG4	161.118	144.197	178.039	1.23745	0.307372	0.196638	0.463835	Up	1.2181	1.47573	0.749152	0.973659	0.832913	0.981158	64137	protein_coding	ATP binding cassette subfamily G member 4	hsa02010	ABC transporters	GO:0005515,GO:0005524,GO:0005886,GO:0006355,GO:0010008,GO:0010875,GO:0016887,GO:0031410,GO:0033344,GO:0034041,GO:0042632,GO:0042802,GO:0042803,GO:0045542,GO:0046982,GO:0055085,GO:0071403,GO:1990830	protein binding|ATP binding|plasma membrane|regulation of DNA-templated transcription|endosome membrane|positive regulation of cholesterol efflux|ATP hydrolysis activity|cytoplasmic vesicle|cholesterol efflux|ABC-type sterol transporter activity|cholesterol homeostasis|identical protein binding|protein homodimerization activity|positive regulation of cholesterol biosynthetic process|protein heter…			R-HSA-1369062,R-HSA-382551,R-HSA-382556	ABC transporters in lipid homeostasis|Transport of small molecules|ABC-family proteins mediated transport
ABCG5	6.29397	6.97069	5.61725	0.807589	-0.308306	0.701672	0.868428	Down	0.0347935	0.0483957	0.0388343	0.0573789	0.0427149	0.0509283	64240	protein_coding	ATP binding cassette subfamily G member 5	hsa02010,hsa04976,hsa04975,hsa04979	ABC transporters|Bile secretion|Fat digestion and absorption|Cholesterol metabolism	GO:0005515,GO:0005524,GO:0005886,GO:0007584,GO:0009410,GO:0010212,GO:0010949,GO:0014850,GO:0015918,GO:0016324,GO:0016887,GO:0030299,GO:0033344,GO:0038183,GO:0042626,GO:0042632,GO:0043190,GO:0043235,GO:0045796,GO:0046872,GO:0046982,GO:0055085,GO:0070328,GO:0120009,GO:0120020,GO:0140359	protein binding|ATP binding|plasma membrane|response to nutrient|response to xenobiotic stimulus|response to ionizing radiation|negative regulation of intestinal phytosterol absorption|response to muscle activity|sterol transport|apical plasma membrane|ATP hydrolysis activity|intestinal cholesterol absorption|cholesterol efflux|bile acid signaling pathway|ATPase-coupled transmembrane transporter …	WP299,WP5238,WP430,WP2882,WP5304,WP5333,WP2874,WP4389,WP716,WP3915	Nuclear receptors in lipid metabolism and toxicity|Cholestasis|Statin inhibition of cholesterol production|Nuclear receptors meta-pathway|Cholesterol metabolism|Cholesterol metabolism|Liver X receptor pathway|Bile acids synthesis and enterohepatic circulation |Vitamin A and carotenoid metabolism|Angiopoietin-like protein 8 regulatory pathway	R-HSA-1369062,R-HSA-162582,R-HSA-1643685,R-HSA-382551,R-HSA-382556,R-HSA-5619084,R-HSA-5619115,R-HSA-5679090,R-HSA-5679096,R-HSA-9006931,R-HSA-9024446,R-HSA-9029569	ABC transporters in lipid homeostasis|Signal Transduction|Disease|Transport of small molecules|ABC-family proteins mediated transport|ABC transporter disorders|Disorders of transmembrane transporters|Defective ABCG8 causes GBD4 and sitosterolemia|Defective ABCG5 causes sitosterolemia|Signaling by Nuclear Receptors|NR1H2 and NR1H3-mediated signaling|NR1H3 & NR1H2 regulate gene expression linked to…
ABCG8	3.58875	3.95193	3.22557	0.822161	-0.282507	0.808186	0.919438	Down	0.017846	0.0177305	0	0.0183939	0.014606	0.011195	64241	protein_coding	ATP binding cassette subfamily G member 8	hsa02010,hsa04976,hsa04975,hsa04979	ABC transporters|Bile secretion|Fat digestion and absorption|Cholesterol metabolism	GO:0005515,GO:0005524,GO:0005886,GO:0007584,GO:0009410,GO:0010949,GO:0014850,GO:0015914,GO:0015918,GO:0016324,GO:0016887,GO:0030299,GO:0033344,GO:0038183,GO:0042626,GO:0042632,GO:0043190,GO:0043235,GO:0045796,GO:0046872,GO:0046982,GO:0055085,GO:0070328,GO:0120009,GO:0120020,GO:0140359	protein binding|ATP binding|plasma membrane|response to nutrient|response to xenobiotic stimulus|negative regulation of intestinal phytosterol absorption|response to muscle activity|phospholipid transport|sterol transport|apical plasma membrane|ATP hydrolysis activity|intestinal cholesterol absorption|cholesterol efflux|bile acid signaling pathway|ATPase-coupled transmembrane transporter activity…	WP5238,WP430,WP2882,WP5304,WP5333,WP2874,WP4389,WP716,WP3915	Cholestasis|Statin inhibition of cholesterol production|Nuclear receptors meta-pathway|Cholesterol metabolism|Cholesterol metabolism|Liver X receptor pathway|Bile acids synthesis and enterohepatic circulation |Vitamin A and carotenoid metabolism|Angiopoietin-like protein 8 regulatory pathway	R-HSA-1369062,R-HSA-162582,R-HSA-1643685,R-HSA-382551,R-HSA-382556,R-HSA-5619084,R-HSA-5619115,R-HSA-5679090,R-HSA-5679096,R-HSA-9006931,R-HSA-9024446,R-HSA-9029569	ABC transporters in lipid homeostasis|Signal Transduction|Disease|Transport of small molecules|ABC-family proteins mediated transport|ABC transporter disorders|Disorders of transmembrane transporters|Defective ABCG8 causes GBD4 and sitosterolemia|Defective ABCG5 causes sitosterolemia|Signaling by Nuclear Receptors|NR1H2 and NR1H3-mediated signaling|NR1H3 & NR1H2 regulate gene expression linked to…
ABHD1	33.54	29.0175	38.0625	1.31587	0.39602	0.278816	0.558935	Up	0.558491	0.59756	0.543435	0.41328	0.366262	0.509054	84696	protein_coding	abhydrolase domain containing 1			GO:0003674,GO:0005515,GO:0008126,GO:0008150,GO:0016020,GO:0047372,GO:0051792,GO:0051793	molecular_function|protein binding|acetylesterase activity|biological_process|membrane|acylglycerol lipase activity|medium-chain fatty acid biosynthetic process|medium-chain fatty acid catabolic process
ABHD10	1516.38	1594.39	1438.38	0.90186	-0.149024	0.124215	0.356397	Down	15.0143	15.0427	17.2046	19.4473	17.1056	15.863	55347	protein_coding	abhydrolase domain containing 10%2C depalmitoylase			GO:0002084,GO:0004553,GO:0005739,GO:0005759,GO:0005829,GO:0008474,GO:0019391,GO:0052695,GO:0102390	protein depalmitoylation|hydrolase activity, hydrolyzing O-glycosyl compounds|mitochondrion|mitochondrial matrix|cytosol|palmitoyl-(protein) hydrolase activity|glucuronoside catabolic process|cellular glucuronidation|mycophenolic acid acyl-glucuronide esterase activity			R-HSA-1430728,R-HSA-156580,R-HSA-156588,R-HSA-211859	Metabolism|Phase II - Conjugation of compounds|Glucuronidation|Biological oxidations
ABHD11	1659.08	1534.86	1783.31	1.16201	0.216626	0.0205815	0.107096	Up	26.1358	26.4277	23.276	23.0418	22.4938	19.877	83451	protein_coding	abhydrolase domain containing 11			GO:0003674,GO:0005575,GO:0005739,GO:0008150,GO:0016787,GO:0044255	molecular_function|cellular_component|mitochondrion|biological_process|hydrolase activity|cellular lipid metabolic process	WP4932	7q11.23 copy number variation syndrome
ABHD11-AS1	5.58872	6.51253	4.66492	0.712481	-0.489076	0.615441	0.821501	Down	0.476899	0.118453	0.266142	0.798756	0.304934	0.124652	171022	non_coding	ABHD11 antisense RNA 1 (tail to tail)
ABHD12	1419.98	1294.05	1545.91	1.19445	0.256348	0.00220502	0.0200494	Up	13.4006	14.1684	14.761	12.3739	12.0397	11.0287	26090	protein_coding	abhydrolase domain containing 12%2C lysophospholipase			GO:0002084,GO:0004620,GO:0004622,GO:0005789,GO:0005886,GO:0006660,GO:0007628,GO:0009395,GO:0010996,GO:0016020,GO:0019369,GO:0032281,GO:0032839,GO:0046464,GO:0046475,GO:0047372,GO:0050727,GO:0052651	protein depalmitoylation|phospholipase activity|lysophospholipase activity|endoplasmic reticulum membrane|plasma membrane|phosphatidylserine catabolic process|adult walking behavior|phospholipid catabolic process|response to auditory stimulus|membrane|arachidonic acid metabolic process|AMPA glutamate receptor complex|dendrite cytoplasm|acylglycerol catabolic process|glycerophospholipid catabolic …			R-HSA-109582,R-HSA-114508,R-HSA-162582,R-HSA-372790,R-HSA-388396,R-HSA-416476,R-HSA-426048,R-HSA-76002	Hemostasis|Effects of PIP2 hydrolysis|Signal Transduction|Signaling by GPCR|GPCR downstream signalling|G alpha (q) signalling events|Arachidonate production from DAG|Platelet activation, signaling and aggregation
ABHD12B	4.1696	3.33126	5.00794	1.50387	0.588676	0.582537	0.802056	Up	0.0109843	0.0763924	0.0858197	0.0226431	0.0449502	0.0459372	145447	protein_coding	abhydrolase domain containing 12B			GO:0004622,GO:0005789,GO:0006660,GO:0047372,GO:0052651,GO:0098734	lysophospholipase activity|endoplasmic reticulum membrane|phosphatidylserine catabolic process|acylglycerol lipase activity|monoacylglycerol catabolic process|macromolecule depalmitoylation
ABHD13	681.564	693.974	669.153	0.964093	-0.0527558	0.619092	0.823721	Down	2.63818	3.00092	3.13681	3.19548	3.01275	2.88565	84945	protein_coding	abhydrolase domain containing 13			GO:0002084,GO:0008474,GO:0016020,GO:0032839	protein depalmitoylation|palmitoyl-(protein) hydrolase activity|membrane|dendrite cytoplasm
ABHD14A	127.593	91.9646	163.221	1.77834	0.830529	0.000133111	0.00230097	Up	3.99408	5.51874	3.95605	2.69904	2.2731	2.59957	25864	protein_coding	abhydrolase domain containing 14A			GO:0005737,GO:0016020,GO:0016787	cytoplasm|membrane|hydrolase activity
ABHD14B	704.494	561.275	847.713	1.51158	0.596057	0.000246501	0.00368481	Up	12.3107	10.2539	7.92917	6.47555	6.22626	7.4759	84836	protein_coding	abhydrolase domain containing 14B			GO:0005515,GO:0005634,GO:0005654,GO:0005730,GO:0005737,GO:0005829,GO:0016746,GO:0016787,GO:0045944,GO:0050427,GO:0070062	protein binding|nucleus|nucleoplasm|nucleolus|cytoplasm|cytosol|acyltransferase activity|hydrolase activity|positive regulation of transcription by RNA polymerase II|3'-phosphoadenosine 5'-phosphosulfate metabolic process|extracellular exosome			R-HSA-1430728,R-HSA-156580,R-HSA-156584,R-HSA-211859	Metabolism|Phase II - Conjugation of compounds|Cytosolic sulfonation of small molecules|Biological oxidations
ABHD15	648.044	687.396	608.692	0.884911	-0.176396	0.11283	0.335546	Down	5.08702	4.61287	5.63275	5.95064	6.00561	5.36925	116236	protein_coding	abhydrolase domain containing 15			GO:0005515,GO:0005576,GO:0016020,GO:0034338,GO:0044255,GO:0047372	protein binding|extracellular region|membrane|short-chain carboxylesterase activity|cellular lipid metabolic process|acylglycerol lipase activity
ABHD16A	520.613	492.478	548.748	1.11391	0.155635	0.17604	0.436769	Up	6.38185	7.23258	7.16365	6.7654	6.3304	5.56877	7920	protein_coding	abhydrolase domain containing 16A%2C phospholipase	hsa00561	Glycerolipid metabolism	GO:0004620,GO:0004622,GO:0005515,GO:0006660,GO:0047372,GO:0052651,GO:0098734,GO:1905344	phospholipase activity|lysophospholipase activity|protein binding|phosphatidylserine catabolic process|acylglycerol lipase activity|monoacylglycerol catabolic process|macromolecule depalmitoylation|prostaglandin catabolic process	WP4754	IL-18 signaling pathway
ABHD17A	928.381	868.447	988.315	1.13867	0.187352	0.187137	0.452373	Up	6.06086	5.80807	4.2543	4.29074	5.05811	4.8348	81926	protein_coding	abhydrolase domain containing 17A%2C depalmitoylase			GO:0002084,GO:0005515,GO:0005886,GO:0008474,GO:0010008,GO:0016020,GO:0016607,GO:0043197,GO:0043231,GO:0055038,GO:0072657,GO:0098839,GO:0098944,GO:0098978,GO:1902817,GO:1905668	protein depalmitoylation|protein binding|plasma membrane|palmitoyl-(protein) hydrolase activity|endosome membrane|membrane|nuclear speck|dendritic spine|intracellular membrane-bounded organelle|recycling endosome membrane|protein localization to membrane|postsynaptic density membrane|postsynaptic recycling endosome membrane|glutamatergic synapse|negative regulation of protein localization to micr…			R-HSA-162582,R-HSA-5673001,R-HSA-5683057,R-HSA-5684996,R-HSA-9648002	Signal Transduction|RAF/MAP kinase cascade|MAPK family signaling cascades|MAPK1/MAPK3 signaling|RAS processing
ABHD17B	468.684	483.099	454.27	0.93915	-0.0905719	0.516726	0.759786	Down	2.83312	3.04211	3.6729	3.62067	3.80722	2.75102	51104	protein_coding	abhydrolase domain containing 17B%2C depalmitoylase			GO:0002084,GO:0005886,GO:0006508,GO:0008236,GO:0008474,GO:0010008,GO:0016020,GO:0043197,GO:0055038,GO:0098839,GO:1902473,GO:1902817,GO:1902950,GO:1905668	protein depalmitoylation|plasma membrane|proteolysis|serine-type peptidase activity|palmitoyl-(protein) hydrolase activity|endosome membrane|membrane|dendritic spine|recycling endosome membrane|postsynaptic density membrane|regulation of protein localization to synapse|negative regulation of protein localization to microtubule|regulation of dendritic spine maintenance|positive regulation of prote…			R-HSA-162582,R-HSA-5673001,R-HSA-5683057,R-HSA-5684996,R-HSA-9648002	Signal Transduction|RAF/MAP kinase cascade|MAPK family signaling cascades|MAPK1/MAPK3 signaling|RAS processing
ABHD17C	993.655	957.853	1029.46	1.07458	0.103779	0.354578	0.633496	Up	11.6441	12.3875	14.356	13.171	10.9229	11.5623	58489	protein_coding	abhydrolase domain containing 17C%2C depalmitoylase			GO:0002084,GO:0005515,GO:0005886,GO:0008474,GO:0010008,GO:0043197,GO:0055038,GO:0098839,GO:0098978,GO:1902817,GO:1905668	protein depalmitoylation|protein binding|plasma membrane|palmitoyl-(protein) hydrolase activity|endosome membrane|dendritic spine|recycling endosome membrane|postsynaptic density membrane|glutamatergic synapse|negative regulation of protein localization to microtubule|positive regulation of protein localization to endosome			R-HSA-162582,R-HSA-5673001,R-HSA-5683057,R-HSA-5684996,R-HSA-9648002	Signal Transduction|RAF/MAP kinase cascade|MAPK family signaling cascades|MAPK1/MAPK3 signaling|RAS processing
ABHD18	598.376	661.882	534.869	0.808477	-0.306722	0.0043412	0.0338338	Down	1.79042	1.93224	1.75635	2.37023	2.25518	2.157	80167	protein_coding	abhydrolase domain containing 18			GO:0005576	extracellular region
ABHD2	3329.15	3636.03	3022.26	0.831301	-0.266556	0.000345973	0.00487852	Down	9.42334	9.68741	9.70894	11.4554	11.6363	11.5498	11057	protein_coding	abhydrolase domain containing 2%2C acylglycerol lipase			GO:0001669,GO:0003707,GO:0004806,GO:0007340,GO:0008126,GO:0009611,GO:0014909,GO:0014912,GO:0032570,GO:0033878,GO:0036126,GO:0042562,GO:0043401,GO:0046464,GO:0047372,GO:0048240,GO:0051792,GO:0051793,GO:0097524	acrosomal vesicle|nuclear steroid receptor activity|triglyceride lipase activity|acrosome reaction|acetylesterase activity|response to wounding|smooth muscle cell migration|negative regulation of smooth muscle cell migration|response to progesterone|hormone-sensitive lipase activity|sperm flagellum|hormone binding|steroid hormone mediated signaling pathway|acylglycerol catabolic process|acylglyce…	WP2882,WP2880	Nuclear receptors meta-pathway|Glucocorticoid receptor pathway
ABHD3	929.367	1016.37	842.362	0.828312	-0.271754	0.0327533	0.149903	Down	6.71573	8.26987	9.92386	10.6657	10.4607	8.91032	171586	protein_coding	abhydrolase domain containing 3%2C phospholipase			GO:0004623,GO:0005575,GO:0005886,GO:0006656,GO:0008126,GO:0008970,GO:0046470,GO:0047372,GO:0051792,GO:0051793,GO:0052739,GO:0052740	phospholipase A2 activity|cellular_component|plasma membrane|phosphatidylcholine biosynthetic process|acetylesterase activity|phospholipase A1 activity|phosphatidylcholine metabolic process|acylglycerol lipase activity|medium-chain fatty acid biosynthetic process|medium-chain fatty acid catabolic process|phosphatidylserine 1-acylhydrolase activity|1-acyl-2-lysophosphatidylserine acylhydrolase act…			R-HSA-1430728,R-HSA-1483191,R-HSA-1483206,R-HSA-1483257,R-HSA-556833	Metabolism|Synthesis of PC|Glycerophospholipid biosynthesis|Phospholipid metabolism|Metabolism of lipids
ABHD4	1284.89	1169.96	1399.82	1.19717	0.259629	0.0610535	0.228298	Up	14.535	13.6352	10.6529	10.2876	10.038	12.066	63874	protein_coding	abhydrolase domain containing 4%2C N-acyl phospholipase B			GO:0004622,GO:0005515,GO:0005789,GO:0005811,GO:0006654,GO:0016042,GO:0016787,GO:0036152,GO:0042171,GO:0055088,GO:0070292	lysophospholipase activity|protein binding|endoplasmic reticulum membrane|lipid droplet|phosphatidic acid biosynthetic process|lipid catabolic process|hydrolase activity|phosphatidylethanolamine acyl-chain remodeling|lysophosphatidic acid acyltransferase activity|lipid homeostasis|N-acylphosphatidylethanolamine metabolic process			R-HSA-1430728,R-HSA-1482839,R-HSA-1483206,R-HSA-1483257,R-HSA-556833	Metabolism|Acyl chain remodelling of PE|Glycerophospholipid biosynthesis|Phospholipid metabolism|Metabolism of lipids
ABHD5	1420.21	1293.53	1546.89	1.19562	0.257755	0.00202177	0.0187209	Up	7.35886	7.26991	7.67177	6.48426	6.44087	5.74139	51099	protein_coding	abhydrolase domain containing 5%2C lysophosphatidic acid acyltransferase	hsa04923	Regulation of lipolysis in adipocytes	GO:0003841,GO:0004806,GO:0005515,GO:0005654,GO:0005811,GO:0005829,GO:0006631,GO:0006654,GO:0010891,GO:0010898,GO:0030154,GO:0042171,GO:0043231,GO:0051006,GO:0052689,GO:0055088	1-acylglycerol-3-phosphate O-acyltransferase activity|triglyceride lipase activity|protein binding|nucleoplasm|lipid droplet|cytosol|fatty acid metabolic process|phosphatidic acid biosynthetic process|negative regulation of sequestering of triglyceride|positive regulation of triglyceride catabolic process|cell differentiation|lysophosphatidic acid acyltransferase activity|intracellular membrane-b…	WP3965	Lipid metabolism pathway	R-HSA-1430728,R-HSA-163560,R-HSA-556833,R-HSA-8979227	Metabolism|Triglyceride catabolism|Metabolism of lipids|Triglyceride metabolism
ABHD6	157.748	167.558	147.937	0.881852	-0.181392	0.305529	0.587643	Down	1.63708	1.69473	1.95498	2.02953	2.15502	1.80735	57406	protein_coding	abhydrolase domain containing 6%2C acylglycerol lipase	hsa04723	Retrograde endocannabinoid signaling	GO:0004620,GO:0005515,GO:0005739,GO:0005765,GO:0005886,GO:0009395,GO:0016020,GO:0019369,GO:0030336,GO:0031902,GO:0031966,GO:0032281,GO:0045211,GO:0046464,GO:0046889,GO:0047372,GO:0052651,GO:0060292,GO:0098978,GO:0098982,GO:0099178,GO:0120163,GO:2000124,GO:2001311	phospholipase activity|protein binding|mitochondrion|lysosomal membrane|plasma membrane|phospholipid catabolic process|membrane|arachidonic acid metabolic process|negative regulation of cell migration|late endosome membrane|mitochondrial membrane|AMPA glutamate receptor complex|postsynaptic membrane|acylglycerol catabolic process|positive regulation of lipid biosynthetic process|acylglycerol lipa…			R-HSA-109582,R-HSA-114508,R-HSA-162582,R-HSA-372790,R-HSA-388396,R-HSA-416476,R-HSA-426048,R-HSA-76002	Hemostasis|Effects of PIP2 hydrolysis|Signal Transduction|Signaling by GPCR|GPCR downstream signalling|G alpha (q) signalling events|Arachidonate production from DAG|Platelet activation, signaling and aggregation
ABHD8	613.822	513.731	713.913	1.39035	0.475446	0.0001304	0.00227209	Up	10.1767	11.3182	9.23179	6.77459	8.20763	7.14628	79575	protein_coding	abhydrolase domain containing 8			GO:0005515,GO:0016787,GO:0070062	protein binding|hydrolase activity|extracellular exosome
ABI1	1903.66	1844.79	1962.54	1.06388	0.0893379	0.285936	0.566693	Up	11.5611	11.2638	12.3143	11.1587	10.8352	11.0011	10006	protein_coding	abl interactor 1	hsa05130,hsa05132	Pathogenic Escherichia coli infection|Salmonella infection	GO:0001756,GO:0005515,GO:0005622,GO:0005634,GO:0005783,GO:0005829,GO:0005856,GO:0007169,GO:0008092,GO:0008154,GO:0008285,GO:0014069,GO:0017124,GO:0030027,GO:0030296,GO:0030426,GO:0031209,GO:0032433,GO:0035591,GO:0035855,GO:0045296,GO:0048813,GO:0061098,GO:0070062,GO:0072673	somitogenesis|protein binding|intracellular anatomical structure|nucleus|endoplasmic reticulum|cytosol|cytoskeleton|transmembrane receptor protein tyrosine kinase signaling pathway|cytoskeletal protein binding|actin polymerization or depolymerization|negative regulation of cell population proliferation|postsynaptic density|SH3 domain binding|lamellipodium|protein tyrosine kinase activator activit…	WP437	EGF/EGFR signaling pathway	R-HSA-162582,R-HSA-162582,R-HSA-1643685,R-HSA-1643685,R-HSA-168249,R-HSA-168249,R-HSA-168256,R-HSA-168256,R-HSA-194138,R-HSA-194315,R-HSA-194315,R-HSA-195258,R-HSA-195258,R-HSA-2029480,R-HSA-2029480,R-HSA-2029482,R-HSA-2029482,R-HSA-4420097,R-HSA-5663205,R-HSA-5663205,R-HSA-5663213,R-HSA-5663213,R-HSA-9006934,R-HSA-9012999,R-HSA-9013149,R-HSA-9013404,R-HSA-9013423,R-HSA-9658195,R-HSA-9658195,R-HS…	Signal Transduction|Signal Transduction|Disease|Disease|Innate Immune System|Innate Immune System|Immune System|Immune System|Signaling by VEGF|Signaling by Rho GTPases|Signaling by Rho GTPases|RHO GTPase Effectors|RHO GTPase Effectors|Fcgamma receptor (FCGR) dependent phagocytosis|Fcgamma receptor (FCGR) dependent phagocytosis|Regulation of actin dynamics for phagocytic cup formation|Regulation …
ABI2	3780.46	3963.91	3597.02	0.907385	-0.140213	0.0644327	0.236792	Down	12.7688	13.0564	14.3997	15.1776	14.768	14.3467	10152	protein_coding	abl interactor 2	hsa04810	Regulation of actin cytoskeleton	GO:0005515,GO:0005634,GO:0005737,GO:0005829,GO:0005856,GO:0005912,GO:0007010,GO:0007399,GO:0008093,GO:0008154,GO:0010592,GO:0016477,GO:0016601,GO:0017124,GO:0018108,GO:0019900,GO:0030027,GO:0031209,GO:0031267,GO:0031625,GO:0032433,GO:0035591,GO:0042802,GO:0043197,GO:0061001,GO:0070064,GO:0070309,GO:2000601	protein binding|nucleus|cytoplasm|cytosol|cytoskeleton|adherens junction|cytoskeleton organization|nervous system development|cytoskeletal anchor activity|actin polymerization or depolymerization|positive regulation of lamellipodium assembly|cell migration|Rac protein signal transduction|SH3 domain binding|peptidyl-tyrosine phosphorylation|kinase binding|lamellipodium|SCAR complex|small GTPase bi…	WP51	Regulation of actin cytoskeleton	R-HSA-162582,R-HSA-162582,R-HSA-1643685,R-HSA-1643685,R-HSA-168249,R-HSA-168249,R-HSA-168256,R-HSA-168256,R-HSA-194138,R-HSA-194315,R-HSA-194315,R-HSA-195258,R-HSA-195258,R-HSA-2029480,R-HSA-2029480,R-HSA-2029482,R-HSA-2029482,R-HSA-4420097,R-HSA-5663205,R-HSA-5663205,R-HSA-5663213,R-HSA-5663213,R-HSA-9006934,R-HSA-9012999,R-HSA-9013149,R-HSA-9013404,R-HSA-9013423,R-HSA-9658195,R-HSA-9658195,R-HS…	Signal Transduction|Signal Transduction|Disease|Disease|Innate Immune System|Innate Immune System|Immune System|Immune System|Signaling by VEGF|Signaling by Rho GTPases|Signaling by Rho GTPases|RHO GTPase Effectors|RHO GTPase Effectors|Fcgamma receptor (FCGR) dependent phagocytosis|Fcgamma receptor (FCGR) dependent phagocytosis|Regulation of actin dynamics for phagocytic cup formation|Regulation …
ABI3BP	16.0186	20.74	11.2971	0.540143	-0.888587	0.204676	0.473522	Down	0.0375855	0.00746846	0.0880962	0.135589	0.0538329	0.0550151	25890	protein_coding	ABI family member 3 binding protein			GO:0005201,GO:0005576,GO:0005615,GO:0010811,GO:0030198,GO:0062023	extracellular matrix structural constituent|extracellular region|extracellular space|positive regulation of cell-substrate adhesion|extracellular matrix organization|collagen-containing extracellular matrix
ABITRAM	1275.46	1115.57	1435.34	1.28683	0.36382	2.56e-05	0.000626288	Up	19.6047	19.6478	19.6347	16.0026	15.0493	14.7195	54942	protein_coding	actin binding transcription modulator			GO:0003785,GO:0005515,GO:0005634,GO:0016607,GO:0030027,GO:0030425,GO:0030426,GO:0030833,GO:0032433,GO:0048813,GO:0051015,GO:0051489	actin monomer binding|protein binding|nucleus|nuclear speck|lamellipodium|dendrite|growth cone|regulation of actin filament polymerization|filopodium tip|dendrite morphogenesis|actin filament binding|regulation of filopodium assembly
ABL1	2297.86	2294.05	2301.66	1.00355	0.00511352	0.948312	0.978881	Up	9.39753	10.0861	9.46705	9.64868	9.7215	9.47111	25	protein_coding	ABL proto-oncogene 1%2C non-receptor tyrosine kinase	hsa04012,hsa04014,hsa04110,hsa04722,hsa04360,hsa05200,hsa05206,hsa05208,hsa05220,hsa05130,hsa05416	ErbB signaling pathway|Ras signaling pathway|Cell cycle|Neurotrophin signaling pathway|Axon guidance|Pathways in cancer|MicroRNAs in cancer|Chemical carcinogenesis - reactive oxygen species|Chronic myeloid leukemia|Pathogenic Escherichia coli infection|Viral myocarditis	GO:0000278,GO:0000287,GO:0000400,GO:0000405,GO:0001726,GO:0001784,GO:0001843,GO:0001922,GO:0001934,GO:0002322,GO:0002333,GO:0003677,GO:0003713,GO:0003785,GO:0004515,GO:0004672,GO:0004713,GO:0004715,GO:0005080,GO:0005515,GO:0005524,GO:0005634,GO:0005654,GO:0005730,GO:0005737,GO:0005739,GO:0005783,GO:0005829,GO:0006298,GO:0006355,GO:0006468,GO:0006897,GO:0006914,GO:0006974,GO:0006979,GO:0007173,GO:…	mitotic cell cycle|magnesium ion binding|four-way junction DNA binding|bubble DNA binding|ruffle|phosphotyrosine residue binding|neural tube closure|B-1 B cell homeostasis|positive regulation of protein phosphorylation|B cell proliferation involved in immune response|transitional one stage B cell differentiation|DNA binding|transcription coactivator activity|actin monomer binding|nicotinate-nucle…	WP3959,WP3640,WP2516,WP2864,WP5323,WP4223,WP673,WP179,WP2038,WP4298,WP2446,WP710,WP437,WP2272,WP707,WP1742,WP1545,WP1530,WP3888	DNA IR-double strand breaks and cellular response via ATM|Imatinib and chronic myeloid leukemia|ATM signaling pathway|Apoptosis-related network due to altered Notch3 in ovarian cancer|Fatty Acids and Lipoproteins Transport in Hepatocytes|Ras signaling|ErbB signaling pathway|Cell cycle|Microtubule cytoskeleton regulation|Acute viral myocarditis|Retinoblastoma gene in cancer|DNA damage response (on…	R-HSA-109582,R-HSA-1266738,R-HSA-1266738,R-HSA-162582,R-HSA-1640170,R-HSA-1643685,R-HSA-168249,R-HSA-168256,R-HSA-194315,R-HSA-195258,R-HSA-2029480,R-HSA-2029482,R-HSA-212436,R-HSA-212436,R-HSA-376176,R-HSA-376176,R-HSA-422475,R-HSA-422475,R-HSA-428890,R-HSA-428890,R-HSA-453279,R-HSA-525793,R-HSA-525793,R-HSA-5663205,R-HSA-5663213,R-HSA-5685938,R-HSA-5693532,R-HSA-5693538,R-HSA-5693565,R-HSA-5693…	Hemostasis|Developmental Biology|Developmental Biology|Signal Transduction|Cell Cycle|Disease|Innate Immune System|Immune System|Signaling by Rho GTPases|RHO GTPase Effectors|Fcgamma receptor (FCGR) dependent phagocytosis|Regulation of actin dynamics for phagocytic cup formation|Generic Transcription Pathway|Generic Transcription Pathway|Signaling by ROBO receptors|Signaling by ROBO receptors|Axo…
ABL2	2169.54	2275.65	2063.42	0.906667	-0.141355	0.0782375	0.267435	Down	3.65901	3.90925	4.18992	4.45073	4.33738	4.16919	27	protein_coding	ABL proto-oncogene 2%2C non-receptor tyrosine kinase	hsa04012,hsa04014,hsa05208,hsa05416	ErbB signaling pathway|Ras signaling pathway|Chemical carcinogenesis - reactive oxygen species|Viral myocarditis	GO:0000287,GO:0001784,GO:0003785,GO:0004672,GO:0004713,GO:0004715,GO:0005515,GO:0005524,GO:0005829,GO:0007155,GO:0007165,GO:0007204,GO:0010506,GO:0010863,GO:0010976,GO:0015629,GO:0018108,GO:0030100,GO:0030145,GO:0030155,GO:0035024,GO:0035640,GO:0036211,GO:0042981,GO:0051015,GO:0051353,GO:0071300,GO:1903905,GO:2000145,GO:2000249,GO:2000406	magnesium ion binding|phosphotyrosine residue binding|actin monomer binding|protein kinase activity|protein tyrosine kinase activity|non-membrane spanning protein tyrosine kinase activity|protein binding|ATP binding|cytosol|cell adhesion|signal transduction|positive regulation of cytosolic calcium ion concentration|regulation of autophagy|positive regulation of phospholipase C activity|positive r…	WP4223,WP673,WP4298	Ras signaling|ErbB signaling pathway|Acute viral myocarditis	R-HSA-1266738,R-HSA-1266738,R-HSA-1280215,R-HSA-162582,R-HSA-168256,R-HSA-194315,R-HSA-376176,R-HSA-376176,R-HSA-422475,R-HSA-422475,R-HSA-428890,R-HSA-428890,R-HSA-9012999,R-HSA-9013149,R-HSA-9013423,R-HSA-9607240,R-HSA-9675108,R-HSA-9675108,R-HSA-9706369,R-HSA-9716542	Developmental Biology|Developmental Biology|Cytokine Signaling in Immune system|Signal Transduction|Immune System|Signaling by Rho GTPases|Signaling by ROBO receptors|Signaling by ROBO receptors|Axon guidance|Axon guidance|Role of ABL in ROBO-SLIT signaling|Role of ABL in ROBO-SLIT signaling|RHO GTPase cycle|RAC1 GTPase cycle|RAC3 GTPase cycle|FLT3 Signaling|Nervous system development|Nervous sys…
ABLIM1	1882.07	1879.07	1885.07	1.00287	0.00413396	0.96373	0.986375	Up	3.90595	4.09627	4.76889	4.33678	4.45333	3.93856	3983	protein_coding	actin binding LIM protein 1	hsa04360	Axon guidance	GO:0001725,GO:0003779,GO:0005515,GO:0005737,GO:0007010,GO:0007601,GO:0009887,GO:0015629,GO:0030027,GO:0030032,GO:0046872,GO:0051015,GO:0060271	stress fiber|actin binding|protein binding|cytoplasm|cytoskeleton organization|visual perception|animal organ morphogenesis|actin cytoskeleton|lamellipodium|lamellipodium assembly|metal ion binding|actin filament binding|cilium assembly	WP4673	Male infertility	R-HSA-1266738,R-HSA-373752,R-HSA-418885,R-HSA-422475,R-HSA-9675108	Developmental Biology|Netrin-1 signaling|DCC mediated attractive signaling|Axon guidance|Nervous system development
ABLIM2	48.9218	42.8924	54.9513	1.28326	0.359809	0.288228	0.56894	Up	0.25199	0.344244	0.304693	0.146097	0.284654	0.26895	84448	protein_coding	actin binding LIM protein family member 2	hsa04360	Axon guidance	GO:0005737,GO:0007010,GO:0015629,GO:0030032,GO:0046872,GO:0051015	cytoplasm|cytoskeleton organization|actin cytoskeleton|lamellipodium assembly|metal ion binding|actin filament binding			R-HSA-1266738,R-HSA-373752,R-HSA-418885,R-HSA-422475,R-HSA-9675108	Developmental Biology|Netrin-1 signaling|DCC mediated attractive signaling|Axon guidance|Nervous system development
ABLIM3	328.241	330.815	325.667	0.984012	-0.0232526	0.859705	0.943085	Down	1.15911	1.15161	1.31363	1.20205	1.288	1.1895	22885	protein_coding	actin binding LIM protein family member 3	hsa04360	Axon guidance	GO:0001725,GO:0005515,GO:0005737,GO:0006366,GO:0007010,GO:0015629,GO:0030027,GO:0030032,GO:0045944,GO:0046872,GO:0051015,GO:0060271,GO:0098978,GO:1903955	stress fiber|protein binding|cytoplasm|transcription by RNA polymerase II|cytoskeleton organization|actin cytoskeleton|lamellipodium|lamellipodium assembly|positive regulation of transcription by RNA polymerase II|metal ion binding|actin filament binding|cilium assembly|glutamatergic synapse|positive regulation of protein targeting to mitochondrion			R-HSA-1266738,R-HSA-373752,R-HSA-418885,R-HSA-422475,R-HSA-9675108	Developmental Biology|Netrin-1 signaling|DCC mediated attractive signaling|Axon guidance|Nervous system development
ABO	10.5006	9.76671	11.2345	1.15775	0.211323	0.750848	0.893402	Up	0.0444812	0.0618707	0.0496471	0.045847	0.0227534	0.0651085	28	protein_coding	ABO%2C alpha 1-3-N-acetylgalactosaminyltransferase and alpha 1-3-galactosyltransferase	hsa00601	Glycosphingolipid biosynthesis - lacto and neolacto series	GO:0000139,GO:0000166,GO:0003823,GO:0004380,GO:0004381,GO:0005576,GO:0005794,GO:0005975,GO:0006486,GO:0030145,GO:0030259,GO:0031982,GO:0032580	Golgi membrane|nucleotide binding|antigen binding|glycoprotein-fucosylgalactoside alpha-N-acetylgalactosaminyltransferase activity|fucosylgalactoside 3-alpha-galactosyltransferase activity|extracellular region|Golgi apparatus|carbohydrate metabolic process|protein glycosylation|manganese ion binding|lipid glycosylation|vesicle|Golgi cisterna membrane			R-HSA-1430728,R-HSA-71387,R-HSA-9033658,R-HSA-9033807	Metabolism|Metabolism of carbohydrates|Blood group systems biosynthesis|ABO blood group biosynthesis
ABR	1895.69	1865.17	1926.21	1.03317	0.0470817	0.630661	0.830802	Up	4.54907	4.73929	4.11774	4.27213	4.20387	4.48998	29	protein_coding	ABR activator of RhoGEF and GTPase			GO:0005085,GO:0005096,GO:0005515,GO:0005829,GO:0007264,GO:0016020,GO:0030424,GO:0043197,GO:0050804,GO:0051056,GO:0090630,GO:0098685,GO:0098978	guanyl-nucleotide exchange factor activity|GTPase activator activity|protein binding|cytosol|small GTPase mediated signal transduction|membrane|axon|dendritic spine|modulation of chemical synaptic transmission|regulation of small GTPase mediated signal transduction|activation of GTPase activity|Schaffer collateral - CA1 synapse|glutamatergic synapse			R-HSA-162582,R-HSA-193648,R-HSA-193704,R-HSA-194315,R-HSA-204998,R-HSA-372790,R-HSA-388396,R-HSA-416482,R-HSA-73887,R-HSA-8980692,R-HSA-9012999,R-HSA-9013026,R-HSA-9013106,R-HSA-9013148,R-HSA-9013149,R-HSA-9013404,R-HSA-9013423,R-HSA-9716542	Signal Transduction|NRAGE signals death through JNK|p75 NTR receptor-mediated signalling|Signaling by Rho GTPases|Cell death signalling via NRAGE, NRIF and NADE|Signaling by GPCR|GPCR downstream signalling|G alpha (12/13) signalling events|Death Receptor Signaling|RHOA GTPase cycle|RHO GTPase cycle|RHOB GTPase cycle|RHOC GTPase cycle|CDC42 GTPase cycle|RAC1 GTPase cycle|RAC2 GTPase cycle|RAC3 GTP…
ABRACL	659.832	648.807	670.857	1.03303	0.0468857	0.751824	0.893571	Up	16.8417	18.5109	26.1988	20.7459	21.4625	17.3016	58527	protein_coding	ABRA C-terminal like			GO:0032970	regulation of actin filament-based process
ABRAXAS1	522.008	581.993	462.023	0.79379	-0.333171	0.00318955	0.0267177	Down	2.9129	3.21987	3.13636	4.22184	3.92079	3.543	84142	protein_coding	abraxas 1%2C BRCA1 A complex subunit	hsa03440	Homologous recombination	GO:0005515,GO:0005634,GO:0005654,GO:0006282,GO:0006302,GO:0006325,GO:0007095,GO:0008017,GO:0008608,GO:0010212,GO:0016604,GO:0031593,GO:0044818,GO:0045739,GO:0070531,GO:0070536,GO:0070537,GO:0090307	protein binding|nucleus|nucleoplasm|regulation of DNA repair|double-strand break repair|chromatin organization|mitotic G2 DNA damage checkpoint signaling|microtubule binding|attachment of spindle microtubules to kinetochore|response to ionizing radiation|nuclear body|polyubiquitin modification-dependent protein binding|mitotic G2/M transition checkpoint|positive regulation of DNA repair|BRCA1-A c…	WP4016	DNA IR-damage and cellular response via ATR	R-HSA-1640170,R-HSA-392499,R-HSA-5688426,R-HSA-5689901,R-HSA-5693532,R-HSA-5693538,R-HSA-5693565,R-HSA-5693567,R-HSA-5693571,R-HSA-5693606,R-HSA-5693607,R-HSA-597592,R-HSA-69473,R-HSA-69481,R-HSA-69620,R-HSA-73894	Cell Cycle|Metabolism of proteins|Deubiquitination|Metalloprotease DUBs|DNA Double-Strand Break Repair|Homology Directed Repair|Recruitment and ATM-mediated phosphorylation of repair and signaling proteins at DNA double strand breaks|HDR through Homologous Recombination (HRR) or Single Strand Annealing (SSA)|Nonhomologous End-Joining (NHEJ)|DNA Double Strand Break Response|Processing of DNA doubl…
ABRAXAS2	1243.24	1228.95	1257.53	1.02286	0.0326078	0.791036	0.911734	Up	11.254	10.9928	14.9949	13.3781	11.465	11.4987	23172	protein_coding	abraxas 2%2C BRISC complex subunit			GO:0000278,GO:0002931,GO:0005515,GO:0005634,GO:0005737,GO:0005813,GO:0005829,GO:0007059,GO:0008017,GO:0008608,GO:0030496,GO:0031593,GO:0031616,GO:0036449,GO:0051301,GO:0070536,GO:0070552,GO:0090307	mitotic cell cycle|response to ischemia|protein binding|nucleus|cytoplasm|centrosome|cytosol|chromosome segregation|microtubule binding|attachment of spindle microtubules to kinetochore|midbody|polyubiquitin modification-dependent protein binding|spindle pole centrosome|microtubule minus-end|cell division|protein K63-linked deubiquitination|BRISC complex|mitotic spindle assembly			R-HSA-392499,R-HSA-5688426,R-HSA-5689901,R-HSA-597592	Metabolism of proteins|Deubiquitination|Metalloprotease DUBs|Post-translational protein modification
ABT1	751.957	632.973	870.94	1.37542	0.459869	4.54e-05	0.00100115	Up	8.36414	9.23336	8.42657	6.88295	6.81227	5.27899	29777	protein_coding	activator of basal transcription 1			GO:0000447,GO:0000472,GO:0000480,GO:0003677,GO:0003713,GO:0003723,GO:0005515,GO:0005634,GO:0005667,GO:0005730,GO:0006357,GO:0006366,GO:0021522,GO:0034462,GO:0045893	endonucleolytic cleavage in ITS1 to separate SSU-rRNA from 5.8S rRNA and LSU-rRNA from tricistronic rRNA transcript (SSU-rRNA, 5.8S rRNA, LSU-rRNA)|endonucleolytic cleavage to generate mature 5'-end of SSU-rRNA from (SSU-rRNA, 5.8S rRNA, LSU-rRNA)|endonucleolytic cleavage in 5'-ETS of tricistronic rRNA transcript (SSU-rRNA, 5.8S rRNA, LSU-rRNA)|DNA binding|transcription coactivator activity|RNA b…
ABTB1	151.657	167.918	135.397	0.807412	-0.308623	0.126337	0.359835	Down	1.84854	2.06301	1.4273	2.03581	2.55178	2.05183	80325	protein_coding	ankyrin repeat and BTB domain containing 1			GO:0000151,GO:0003746,GO:0005515,GO:0005730,GO:0005737,GO:0005829,GO:0005886,GO:0006414	ubiquitin ligase complex|translation elongation factor activity|protein binding|nucleolus|cytoplasm|cytosol|plasma membrane|translational elongation
ABTB2	716.419	710.01	722.828	1.01909	0.0272766	0.843101	0.935417	Up	4.50111	4.80325	3.63797	4.02904	4.00503	4.65192	25841	protein_coding	ankyrin repeat and BTB domain containing 2			GO:0003674,GO:0046982,GO:0097237	molecular_function|protein heterodimerization activity|cellular response to toxic substance
ACAA1	1089.84	1036.4	1143.27	1.10253	0.140814	0.287403	0.568073	Up	13.5886	16.1795	18.1462	17.089	14.9586	11.4863	30	protein_coding	acetyl-CoA acyltransferase 1	hsa00071,hsa00592,hsa01040,hsa00280,hsa04146,hsa03320	Fatty acid degradation|alpha-Linolenic acid metabolism|Biosynthesis of unsaturated fatty acids|Valine, leucine and isoleucine degradation|Peroxisome|PPAR signaling pathway	GO:0000038,GO:0003985,GO:0003988,GO:0005515,GO:0005576,GO:0005777,GO:0005782,GO:0005829,GO:0006635,GO:0008206,GO:0008775,GO:0010124,GO:0016020,GO:0016401,GO:0033540,GO:0035580,GO:0036109,GO:0050633	very long-chain fatty acid metabolic process|acetyl-CoA C-acetyltransferase activity|acetyl-CoA C-acyltransferase activity|protein binding|extracellular region|peroxisome|peroxisomal matrix|cytosol|fatty acid beta-oxidation|bile acid metabolic process|acetate CoA-transferase activity|phenylacetate catabolic process|membrane|palmitoyl-CoA oxidase activity|fatty acid beta-oxidation using acyl-CoA o…	WP5323,WP2878,WP1941,WP2882,WP4719,WP3942,WP4721,WP3925	Fatty Acids and Lipoproteins Transport in Hepatocytes|PPAR-alpha pathway|Peroxisomal beta-oxidation of tetracosanoyl-CoA|Nuclear receptors meta-pathway|Eicosanoid metabolism via cyclooxygenases (COX)|PPAR signaling pathway|Eicosanoid metabolism via lipooxygenases (LOX)|Amino acid metabolism	R-HSA-1430728,R-HSA-168249,R-HSA-168256,R-HSA-2046104,R-HSA-2046106,R-HSA-390247,R-HSA-390918,R-HSA-556833,R-HSA-6798695,R-HSA-8978868,R-HSA-9033241,R-HSA-9033241,R-HSA-9033500,R-HSA-9609507,R-HSA-9609507	Metabolism|Innate Immune System|Immune System|alpha-linolenic (omega3) and linoleic (omega6) acid metabolism|alpha-linolenic acid (ALA) metabolism|Beta-oxidation of very long chain fatty acids|Peroxisomal lipid metabolism|Metabolism of lipids|Neutrophil degranulation|Fatty acid metabolism|Peroxisomal protein import|Peroxisomal protein import|TYSND1 cleaves peroxisomal proteins|Protein localizatio…
ACAA2	226.895	245.058	208.732	0.850659	-0.233347	0.220338	0.494347	Down	1.92732	1.64677	2.71045	2.23481	2.61257	2.50874	10449	protein_coding	acetyl-CoA acyltransferase 2	hsa00062,hsa00071,hsa00280	Fatty acid elongation|Fatty acid degradation|Valine, leucine and isoleucine degradation	GO:0003723,GO:0003985,GO:0003986,GO:0003988,GO:0005515,GO:0005739,GO:0005759,GO:0006635,GO:0006695,GO:0016290,GO:0047617,GO:0071456,GO:0102991,GO:1901029,GO:1902109	RNA binding|acetyl-CoA C-acetyltransferase activity|acetyl-CoA hydrolase activity|acetyl-CoA C-acyltransferase activity|protein binding|mitochondrion|mitochondrial matrix|fatty acid beta-oxidation|cholesterol biosynthetic process|palmitoyl-CoA hydrolase activity|acyl-CoA hydrolase activity|cellular response to hypoxia|myristoyl-CoA hydrolase activity|negative regulation of mitochondrial outer mem…	WP5323,WP5241,WP357	Fatty Acids and Lipoproteins Transport in Hepatocytes|Mitochondrial beta-oxidation|Fatty acid biosynthesis	R-HSA-1430728,R-HSA-556833,R-HSA-77289,R-HSA-8978868	Metabolism|Metabolism of lipids|Mitochondrial Fatty Acid Beta-Oxidation|Fatty acid metabolism
ACACA	5090.51	5747.01	4434	0.771443	-0.374369	3.88e-07	2.19e-05	Down	11.025	10.8801	12.231	15.1734	15.1517	13.9236	31	protein_coding	acetyl-CoA carboxylase alpha	hsa00620,hsa00640,hsa00061,hsa04152,hsa04910,hsa04922,hsa04936	Pyruvate metabolism|Propanoate metabolism|Fatty acid biosynthesis|AMPK signaling pathway|Insulin signaling pathway|Glucagon signaling pathway|Alcoholic liver disease	GO:0001650,GO:0001894,GO:0003989,GO:0005515,GO:0005524,GO:0005739,GO:0005829,GO:0006084,GO:0006633,GO:0015629,GO:0019538,GO:0042802,GO:0046872,GO:0046949,GO:0051289,GO:0055088,GO:0071380,GO:2001295	fibrillar center|tissue homeostasis|acetyl-CoA carboxylase activity|protein binding|ATP binding|mitochondrion|cytosol|acetyl-CoA metabolic process|fatty acid biosynthetic process|actin cytoskeleton|protein metabolic process|identical protein binding|metal ion binding|fatty-acyl-CoA biosynthetic process|protein homotetramerization|lipid homeostasis|cellular response to prostaglandin E stimulus|mal…	WP4932,WP2853,WP5287,WP3934,WP4018,WP1982,WP2857,WP2355,WP3965,WP4206,WP4317,WP3932,WP357,WP2034,WP5066,WP1403,WP4577,WP5031,WP3888	7q11.23 copy number variation syndrome|Endoderm differentiation|17q12 copy number variation syndrome|Leptin and adiponectin|Clear cell renal cell carcinoma pathways|Sterol regulatory element-binding proteins (SREBP) signaling|Mesodermal commitment pathway|Corticotropin-releasing hormone signaling pathway|Lipid metabolism pathway|Hereditary leiomyomatosis and renal cell carcinoma pathway|Mitochond…	R-HSA-1430728,R-HSA-163685,R-HSA-163765,R-HSA-1643685,R-HSA-1655829,R-HSA-196780,R-HSA-196849,R-HSA-196854,R-HSA-200425,R-HSA-2426168,R-HSA-3296482,R-HSA-3323169,R-HSA-3371599,R-HSA-556833,R-HSA-5668914,R-HSA-75105,R-HSA-8957322,R-HSA-8978868	Metabolism|Integration of energy metabolism|ChREBP activates metabolic gene expression|Disease|Regulation of cholesterol biosynthesis by SREBP (SREBF)|Biotin transport and metabolism|Metabolism of water-soluble vitamins and cofactors|Metabolism of vitamins and cofactors|Carnitine metabolism|Activation of gene expression by SREBF (SREBP)|Defects in vitamin and cofactor metabolism|Defects in biotin…
ACACB	980.13	1056.45	903.809	0.855487	-0.225182	0.0127326	0.0756488	Down	2.41585	2.56167	2.66014	3.00088	3.04511	2.87695	32	protein_coding	acetyl-CoA carboxylase beta	hsa00620,hsa00640,hsa00061,hsa04152,hsa04910,hsa04922,hsa04920,hsa04936,hsa04931	Pyruvate metabolism|Propanoate metabolism|Fatty acid biosynthesis|AMPK signaling pathway|Insulin signaling pathway|Glucagon signaling pathway|Adipocytokine signaling pathway|Alcoholic liver disease|Insulin resistance	GO:0003989,GO:0005515,GO:0005524,GO:0005634,GO:0005739,GO:0005741,GO:0005829,GO:0006084,GO:0006633,GO:0009374,GO:0009410,GO:0010629,GO:0010884,GO:0010906,GO:0014070,GO:0031667,GO:0031999,GO:0042802,GO:0043086,GO:0046872,GO:0051289,GO:0060421,GO:0097009,GO:2001295	acetyl-CoA carboxylase activity|protein binding|ATP binding|nucleus|mitochondrion|mitochondrial outer membrane|cytosol|acetyl-CoA metabolic process|fatty acid biosynthetic process|biotin binding|response to xenobiotic stimulus|negative regulation of gene expression|positive regulation of lipid storage|regulation of glucose metabolic process|response to organic cyclic compound|response to nutrient…	WP4932,WP4018,WP4206,WP4754,WP2380,WP357,WP2034,WP1403,WP5031,WP3888	7q11.23 copy number variation syndrome|Clear cell renal cell carcinoma pathways|Hereditary leiomyomatosis and renal cell carcinoma pathway|IL-18 signaling pathway|Brain-derived neurotrophic factor (BDNF) signaling pathway|Fatty acid biosynthesis|Leptin signaling pathway|AMP-activated protein kinase signaling|Biotin metabolism, including IMDs|VEGFA-VEGFR2 signaling	R-HSA-1430728,R-HSA-163685,R-HSA-163765,R-HSA-1655829,R-HSA-196780,R-HSA-196849,R-HSA-196854,R-HSA-200425,R-HSA-2426168,R-HSA-556833,R-HSA-8957322,R-HSA-8978868	Metabolism|Integration of energy metabolism|ChREBP activates metabolic gene expression|Regulation of cholesterol biosynthesis by SREBP (SREBF)|Biotin transport and metabolism|Metabolism of water-soluble vitamins and cofactors|Metabolism of vitamins and cofactors|Carnitine metabolism|Activation of gene expression by SREBF (SREBP)|Metabolism of lipids|Metabolism of steroids|Fatty acid metabolism
ACAD10	898.191	1041.25	755.137	0.724848	-0.46425	5.64e-06	0.00018539	Down	5.44121	5.15997	5.59712	7.72115	8.17759	6.49442	80724	protein_coding	acyl-CoA dehydrogenase family member 10			GO:0003995,GO:0005737,GO:0005739,GO:0005759,GO:0006635,GO:0033539,GO:0050660	acyl-CoA dehydrogenase activity|cytoplasm|mitochondrion|mitochondrial matrix|fatty acid beta-oxidation|fatty acid beta-oxidation using acyl-CoA dehydrogenase|flavin adenine dinucleotide binding	WP5323	Fatty Acids and Lipoproteins Transport in Hepatocytes	R-HSA-1430728,R-HSA-556833,R-HSA-77289,R-HSA-8978868	Metabolism|Metabolism of lipids|Mitochondrial Fatty Acid Beta-Oxidation|Fatty acid metabolism
ACAD11	15.1462	19.4244	10.8681	0.56231	-0.830563	0.163825	0.419397	Down	0.157084	0.078034	0.0584425	0.116933	0.169634	0.237229	84129	protein_coding	acyl-CoA dehydrogenase family member 11			GO:0003995,GO:0004466,GO:0005515,GO:0005634,GO:0005737,GO:0005739,GO:0005743,GO:0005777,GO:0006635,GO:0017099,GO:0031966,GO:0033539,GO:0050660,GO:0070991	acyl-CoA dehydrogenase activity|long-chain-acyl-CoA dehydrogenase activity|protein binding|nucleus|cytoplasm|mitochondrion|mitochondrial inner membrane|peroxisome|fatty acid beta-oxidation|very-long-chain-acyl-CoA dehydrogenase activity|mitochondrial membrane|fatty acid beta-oxidation using acyl-CoA dehydrogenase|flavin adenine dinucleotide binding|medium-chain-acyl-CoA dehydrogenase activity	WP4963,WP5323	p53 transcriptional gene network|Fatty Acids and Lipoproteins Transport in Hepatocytes	R-HSA-1430728,R-HSA-556833,R-HSA-77289,R-HSA-8978868	Metabolism|Metabolism of lipids|Mitochondrial Fatty Acid Beta-Oxidation|Fatty acid metabolism
ACAD8	785.373	867.927	702.818	0.809394	-0.305086	0.0103739	0.0653599	Down	3.087	3.87388	4.11548	4.52833	5.04689	4.10297	27034	protein_coding	acyl-CoA dehydrogenase family member 8	hsa00280	Valine, leucine and isoleucine degradation	GO:0003995,GO:0005759,GO:0006574,GO:0006629,GO:0050660	acyl-CoA dehydrogenase activity|mitochondrial matrix|valine catabolic process|lipid metabolic process|flavin adenine dinucleotide binding	WP4686	Leucine, isoleucine and valine metabolism	R-HSA-1430728,R-HSA-70895,R-HSA-71291	Metabolism|Branched-chain amino acid catabolism|Metabolism of amino acids and derivatives
ACAD9	1018.41	1000.44	1036.39	1.03567	0.0505703	0.663674	0.847642	Up	11.4887	11.3939	10.364	11.5762	11.9853	8.68585	28976	protein_coding	acyl-CoA dehydrogenase family member 9			GO:0001676,GO:0003995,GO:0004466,GO:0005515,GO:0005634,GO:0005739,GO:0005743,GO:0030425,GO:0031966,GO:0032981,GO:0050660,GO:0051791,GO:0070991	long-chain fatty acid metabolic process|acyl-CoA dehydrogenase activity|long-chain-acyl-CoA dehydrogenase activity|protein binding|nucleus|mitochondrion|mitochondrial inner membrane|dendrite|mitochondrial membrane|mitochondrial respiratory chain complex I assembly|flavin adenine dinucleotide binding|medium-chain fatty acid metabolic process|medium-chain-acyl-CoA dehydrogenase activity	WP5038,WP5183,WP4324	Mitochondrial immune response to SARS-CoV-2|SARS-CoV-2 mitochondrial chronic oxidative stress and endothelial dysfunction|Mitochondrial complex I assembly model OXPHOS system	R-HSA-1428517,R-HSA-1430728,R-HSA-163200,R-HSA-611105,R-HSA-6799198	The citric acid (TCA) cycle and respiratory electron transport|Metabolism|Respiratory electron transport, ATP synthesis by chemiosmotic coupling, and heat production by uncoupling proteins.|Respiratory electron transport|Complex I biogenesis
ACADL	37.4365	27.5888	47.2841	1.72306	0.784972	0.0508674	0.202849	Up	0.336084	0.513708	0.423208	0.239818	0.14106	0.351384	33	protein_coding	acyl-CoA dehydrogenase long chain	hsa00071,hsa03320	Fatty acid degradation|PPAR signaling pathway	GO:0000062,GO:0001659,GO:0004466,GO:0005515,GO:0005737,GO:0005739,GO:0005759,GO:0016401,GO:0019254,GO:0031966,GO:0033539,GO:0042413,GO:0042758,GO:0042802,GO:0044242,GO:0045717,GO:0046322,GO:0050660,GO:0090181,GO:0120162	fatty-acyl-CoA binding|temperature homeostasis|long-chain-acyl-CoA dehydrogenase activity|protein binding|cytoplasm|mitochondrion|mitochondrial matrix|palmitoyl-CoA oxidase activity|carnitine metabolic process, CoA-linked|mitochondrial membrane|fatty acid beta-oxidation using acyl-CoA dehydrogenase|carnitine catabolic process|long-chain fatty acid catabolic process|identical protein binding|cellu…	WP368,WP5241,WP143,WP3942	Mitochondrial long chain fatty acid beta-oxidation|Mitochondrial beta-oxidation|Fatty acid beta-oxidation|PPAR signaling pathway	R-HSA-1430728,R-HSA-556833,R-HSA-77285,R-HSA-77286,R-HSA-77288,R-HSA-77289,R-HSA-77310,R-HSA-8978868	Metabolism|Metabolism of lipids|Beta oxidation of myristoyl-CoA to lauroyl-CoA|mitochondrial fatty acid beta-oxidation of saturated fatty acids|mitochondrial fatty acid beta-oxidation of unsaturated fatty acids|Mitochondrial Fatty Acid Beta-Oxidation|Beta oxidation of lauroyl-CoA to decanoyl-CoA-CoA|Fatty acid metabolism
ACADM	1143.01	1245.97	1040.05	0.834124	-0.261667	0.0381817	0.166623	Down	11.8278	11.4324	15.3509	16.2955	17.257	12.8013	34	protein_coding	acyl-CoA dehydrogenase medium chain	hsa00071,hsa00280,hsa03320,hsa04936	Fatty acid degradation|Valine, leucine and isoleucine degradation|PPAR signaling pathway|Alcoholic liver disease	GO:0001889,GO:0003995,GO:0005634,GO:0005737,GO:0005739,GO:0005759,GO:0005978,GO:0006111,GO:0006635,GO:0009409,GO:0009791,GO:0019254,GO:0030424,GO:0031966,GO:0033539,GO:0042594,GO:0042802,GO:0045329,GO:0050660,GO:0051791,GO:0051793,GO:0055007,GO:0070991	liver development|acyl-CoA dehydrogenase activity|nucleus|cytoplasm|mitochondrion|mitochondrial matrix|glycogen biosynthetic process|regulation of gluconeogenesis|fatty acid beta-oxidation|response to cold|post-embryonic development|carnitine metabolic process, CoA-linked|axon|mitochondrial membrane|fatty acid beta-oxidation using acyl-CoA dehydrogenase|response to starvation|identical protein bi…	WP368,WP5323,WP2878,WP706,WP2882,WP5318,WP143,WP3942,WP3925	Mitochondrial long chain fatty acid beta-oxidation|Fatty Acids and Lipoproteins Transport in Hepatocytes|PPAR-alpha pathway|Sudden infant death syndrome (SIDS) susceptibility pathways|Nuclear receptors meta-pathway|Female steroid hormones in cardiomyocyte energy metabolism|Fatty acid beta-oxidation|PPAR signaling pathway|Amino acid metabolism	R-HSA-1430728,R-HSA-1989781,R-HSA-400206,R-HSA-556833,R-HSA-77286,R-HSA-77288,R-HSA-77289,R-HSA-77346,R-HSA-77348,R-HSA-8978868	Metabolism|PPARA activates gene expression|Regulation of lipid metabolism by PPARalpha|Metabolism of lipids|mitochondrial fatty acid beta-oxidation of saturated fatty acids|mitochondrial fatty acid beta-oxidation of unsaturated fatty acids|Mitochondrial Fatty Acid Beta-Oxidation|Beta oxidation of decanoyl-CoA to octanoyl-CoA-CoA|Beta oxidation of octanoyl-CoA to hexanoyl-CoA|Fatty acid metabolism
ACADS	217.94	228.474	207.405	0.908675	-0.138164	0.530074	0.76891	Down	2.6377	3.64367	2.84958	2.25347	4.06943	3.70162	35	protein_coding	acyl-CoA dehydrogenase short chain	hsa00640,hsa00650,hsa00071,hsa00280,hsa00410	Propanoate metabolism|Butanoate metabolism|Fatty acid degradation|Valine, leucine and isoleucine degradation|beta-Alanine metabolism	GO:0003995,GO:0004085,GO:0005634,GO:0005654,GO:0005739,GO:0005759,GO:0005813,GO:0006635,GO:0016937,GO:0033539,GO:0046359,GO:0050660	acyl-CoA dehydrogenase activity|butyryl-CoA dehydrogenase activity|nucleus|nucleoplasm|mitochondrion|mitochondrial matrix|centrosome|fatty acid beta-oxidation|short-branched-chain-acyl-CoA dehydrogenase activity|fatty acid beta-oxidation using acyl-CoA dehydrogenase|butyrate catabolic process|flavin adenine dinucleotide binding	WP368,WP5323,WP4754,WP143	Mitochondrial long chain fatty acid beta-oxidation|Fatty Acids and Lipoproteins Transport in Hepatocytes|IL-18 signaling pathway|Fatty acid beta-oxidation	R-HSA-1430728,R-HSA-556833,R-HSA-77286,R-HSA-77289,R-HSA-77350,R-HSA-77352,R-HSA-8978868	Metabolism|Metabolism of lipids|mitochondrial fatty acid beta-oxidation of saturated fatty acids|Mitochondrial Fatty Acid Beta-Oxidation|Beta oxidation of hexanoyl-CoA to butanoyl-CoA|Beta oxidation of butanoyl-CoA to acetyl-CoA|Fatty acid metabolism
ACADSB	914.244	997.147	831.341	0.833574	-0.262618	0.00533427	0.039302	Down	4.17067	4.16764	4.15994	5.15351	5.33724	4.52689	36	protein_coding	acyl-CoA dehydrogenase short/branched chain	hsa00071,hsa00280	Fatty acid degradation|Valine, leucine and isoleucine degradation	GO:0003853,GO:0003995,GO:0005739,GO:0005759,GO:0006550,GO:0006631,GO:0016937,GO:0042802,GO:0050660,GO:0102035	2-methylacyl-CoA dehydrogenase activity|acyl-CoA dehydrogenase activity|mitochondrion|mitochondrial matrix|isoleucine catabolic process|fatty acid metabolic process|short-branched-chain-acyl-CoA dehydrogenase activity|identical protein binding|flavin adenine dinucleotide binding|isobutyryl-CoA:FAD oxidoreductase activity	WP4686,WP5241,WP3871	Leucine, isoleucine and valine metabolism|Mitochondrial beta-oxidation|Valproic acid pathway	R-HSA-1430728,R-HSA-70895,R-HSA-71291	Metabolism|Branched-chain amino acid catabolism|Metabolism of amino acids and derivatives
ACADVL	7905.03	8172.72	7637.34	0.934555	-0.0976492	0.241061	0.519186	Down	86.9838	92.1573	78.6964	93.6965	96.5364	86.0849	37	protein_coding	acyl-CoA dehydrogenase very long chain	hsa00071,hsa04936	Fatty acid degradation|Alcoholic liver disease	GO:0000062,GO:0001659,GO:0003995,GO:0004466,GO:0005515,GO:0005654,GO:0005730,GO:0005739,GO:0005759,GO:0009409,GO:0015980,GO:0017099,GO:0030855,GO:0031314,GO:0031966,GO:0033539,GO:0042645,GO:0042802,GO:0045717,GO:0046322,GO:0050660,GO:0090181	fatty-acyl-CoA binding|temperature homeostasis|acyl-CoA dehydrogenase activity|long-chain-acyl-CoA dehydrogenase activity|protein binding|nucleoplasm|nucleolus|mitochondrion|mitochondrial matrix|response to cold|energy derivation by oxidation of organic compounds|very-long-chain-acyl-CoA dehydrogenase activity|epithelial cell differentiation|extrinsic component of mitochondrial inner membrane|mit…	WP368,WP143	Mitochondrial long chain fatty acid beta-oxidation|Fatty acid beta-oxidation	R-HSA-1430728,R-HSA-2262752,R-HSA-381038,R-HSA-381070,R-HSA-381119,R-HSA-556833,R-HSA-77286,R-HSA-77289,R-HSA-77305,R-HSA-8953897,R-HSA-8978868	Metabolism|Cellular responses to stress|XBP1(S) activates chaperone genes|IRE1alpha activates chaperones|Unfolded Protein Response (UPR)|Metabolism of lipids|mitochondrial fatty acid beta-oxidation of saturated fatty acids|Mitochondrial Fatty Acid Beta-Oxidation|Beta oxidation of palmitoyl-CoA to myristoyl-CoA|Cellular responses to stimuli|Fatty acid metabolism
ACAP1	18.3302	18.316	18.3444	1.00638	0.00917832	0.98641	0.995381	Up	0.178107	0.309671	0.149094	0.114735	0.261933	0.256046	9744	protein_coding	ArfGAP with coiled-coil%2C ankyrin repeat and PH domains 1	hsa04144	Endocytosis	GO:0005096,GO:0005515,GO:0015031,GO:0016020,GO:0046872,GO:0055038	GTPase activator activity|protein binding|protein transport|membrane|metal ion binding|recycling endosome membrane	WP1433	Nucleotide-binding oligomerization domain (NOD) pathway
ACAP2	4029.17	4869.04	3189.3	0.65487	-0.610718	6.41e-07	3.35e-05	Down	9.80351	10.9285	14.6581	19.3201	19.0278	15.6753	23527	protein_coding	ArfGAP with coiled-coil%2C ankyrin repeat and PH domains 2	hsa04144	Endocytosis	GO:0001726,GO:0005096,GO:0010008,GO:0016020,GO:0030029,GO:0032456,GO:0046872,GO:1990090	ruffle|GTPase activator activity|endosome membrane|membrane|actin filament-based process|endocytic recycling|metal ion binding|cellular response to nerve growth factor stimulus
ACAP3	1125.27	1220.01	1030.52	0.845009	-0.242961	0.0148869	0.0846986	Down	4.28987	5.08581	4.28982	5.42511	5.62843	5.1297	116983	protein_coding	ArfGAP with coiled-coil%2C ankyrin repeat and PH domains 3	hsa04144	Endocytosis	GO:0001764,GO:0005096,GO:0010975,GO:0030426,GO:0046872	neuron migration|GTPase activator activity|regulation of neuron projection development|growth cone|metal ion binding
ACAT1	1775.6	1820.68	1730.52	0.950112	-0.0738303	0.450762	0.715131	Down	13.2001	13.8318	16.2996	16.4571	15.572	13.583	38	protein_coding	acetyl-CoA acetyltransferase 1	hsa00620,hsa00630,hsa00650,hsa00071,hsa00280,hsa00310,hsa00380,hsa00900,hsa04975	Pyruvate metabolism|Glyoxylate and dicarboxylate metabolism|Butanoate metabolism|Fatty acid degradation|Valine, leucine and isoleucine degradation|Lysine degradation|Tryptophan metabolism|Terpenoid backbone biosynthesis|Fat digestion and absorption	GO:0001889,GO:0003985,GO:0005739,GO:0005759,GO:0006085,GO:0006550,GO:0006635,GO:0007420,GO:0009725,GO:0014070,GO:0015936,GO:0015937,GO:0016453,GO:0019899,GO:0030955,GO:0042594,GO:0042802,GO:0046356,GO:0046952,GO:0060612,GO:0070062,GO:0072229,GO:0120225,GO:1902224,GO:1902860	liver development|acetyl-CoA C-acetyltransferase activity|mitochondrion|mitochondrial matrix|acetyl-CoA biosynthetic process|isoleucine catabolic process|fatty acid beta-oxidation|brain development|response to hormone|response to organic cyclic compound|coenzyme A metabolic process|coenzyme A biosynthetic process|C-acetyltransferase activity|enzyme binding|potassium ion binding|response to starva…	WP4190,WP4686,WP5195,WP5323,WP4846,WP465,WP143,WP4742,WP5175	Mevalonate arm of cholesterol biosynthesis pathway|Leucine, isoleucine and valine metabolism|Disorders in ketolysis|Fatty Acids and Lipoproteins Transport in Hepatocytes|SARS-CoV-2 and COVID-19 pathway|Tryptophan metabolism|Fatty acid beta-oxidation|Ketogenesis and ketolysis|Disorders in ketone body synthesis	R-HSA-1430728,R-HSA-556833,R-HSA-70895,R-HSA-71291,R-HSA-74182,R-HSA-77108,R-HSA-77111	Metabolism|Metabolism of lipids|Branched-chain amino acid catabolism|Metabolism of amino acids and derivatives|Ketone body metabolism|Utilization of Ketone Bodies|Synthesis of Ketone Bodies
ACAT2	745.004	751.573	738.434	0.981918	-0.0263262	0.867088	0.945848	Down	9.41436	10.6303	15.727	13.3263	11.5641	11.4133	39	protein_coding	acetyl-CoA acetyltransferase 2	hsa00620,hsa00630,hsa00650,hsa00071,hsa00280,hsa00310,hsa00380,hsa00900,hsa04975	Pyruvate metabolism|Glyoxylate and dicarboxylate metabolism|Butanoate metabolism|Fatty acid degradation|Valine, leucine and isoleucine degradation|Lysine degradation|Tryptophan metabolism|Terpenoid backbone biosynthesis|Fat digestion and absorption	GO:0003985,GO:0005515,GO:0005737,GO:0005739,GO:0005829,GO:0006629,GO:0006635,GO:0070062	acetyl-CoA C-acetyltransferase activity|protein binding|cytoplasm|mitochondrion|cytosol|lipid metabolic process|fatty acid beta-oxidation|extracellular exosome	WP4190,WP5195,WP5323,WP4718,WP3963,WP5304,WP5329,WP5333	Mevalonate arm of cholesterol biosynthesis pathway|Disorders in ketolysis|Fatty Acids and Lipoproteins Transport in Hepatocytes|Cholesterol metabolism with Bloch and Kandutsch-Russell pathways|Mevalonate pathway|Cholesterol metabolism|Cholesterol biosynthesis pathway in hepatocytes|Cholesterol metabolism	R-HSA-1430728,R-HSA-191273,R-HSA-556833,R-HSA-8957322	Metabolism|Cholesterol biosynthesis|Metabolism of lipids|Metabolism of steroids
ACBD3	2622.64	2981.53	2263.74	0.759085	-0.397667	3.97e-05	0.000895381	Down	16.2854	17.9388	21.4082	24.7809	25.0799	23.3111	64746	protein_coding	acyl-CoA binding domain containing 3	hsa05132	Salmonella infection	GO:0000062,GO:0000139,GO:0005515,GO:0005739,GO:0005794,GO:0006694,GO:0016020,GO:0034237	fatty-acyl-CoA binding|Golgi membrane|protein binding|mitochondrion|Golgi apparatus|steroid biosynthetic process|membrane|protein kinase A regulatory subunit binding	WP5329	Cholesterol biosynthesis pathway in hepatocytes	R-HSA-199991,R-HSA-199992,R-HSA-432722,R-HSA-5653656	Membrane Trafficking|trans-Golgi Network Vesicle Budding|Golgi Associated Vesicle Biogenesis|Vesicle-mediated transport
ACBD4	312.489	309.042	315.936	1.02349	0.0334995	0.867588	0.945848	Up	2.55337	2.65927	1.51282	1.92621	2.47918	2.19008	79777	protein_coding	acyl-CoA binding domain containing 4			GO:0000062,GO:0005737,GO:0006631	fatty-acyl-CoA binding|cytoplasm|fatty acid metabolic process			R-HSA-1430728,R-HSA-390918,R-HSA-556833,R-HSA-8978868	Metabolism|Peroxisomal lipid metabolism|Metabolism of lipids|Fatty acid metabolism
ACBD5	1326.48	1356.12	1296.83	0.955826	-0.0651808	0.551497	0.782964	Down	4.28191	4.99979	5.6209	5.53191	5.57742	4.48838	91452	protein_coding	acyl-CoA binding domain containing 5			GO:0000062,GO:0003674,GO:0005654,GO:0005737,GO:0005777,GO:0005778,GO:0005829,GO:0006631,GO:0016020,GO:0016236,GO:0030242,GO:0035973	fatty-acyl-CoA binding|molecular_function|nucleoplasm|cytoplasm|peroxisome|peroxisomal membrane|cytosol|fatty acid metabolic process|membrane|macroautophagy|autophagy of peroxisome|aggrephagy			R-HSA-1430728,R-HSA-162582,R-HSA-194315,R-HSA-390918,R-HSA-556833,R-HSA-8978868,R-HSA-8980692,R-HSA-9012999,R-HSA-9013106,R-HSA-9603798,R-HSA-9609507,R-HSA-9716542	Metabolism|Signal Transduction|Signaling by Rho GTPases|Peroxisomal lipid metabolism|Metabolism of lipids|Fatty acid metabolism|RHOA GTPase cycle|RHO GTPase cycle|RHOC GTPase cycle|Class I peroxisomal membrane protein import|Protein localization|Signaling by Rho GTPases, Miro GTPases and RHOBTB3
ACBD6	634.258	573.65	694.866	1.21056	0.27567	0.0408506	0.174804	Up	12.6263	16.4879	18.2548	14.048	13.676	11.3771	84320	protein_coding	acyl-CoA binding domain containing 6			GO:0000062,GO:0005515,GO:0005829	fatty-acyl-CoA binding|protein binding|cytosol			R-HSA-1430728,R-HSA-556833,R-HSA-77289,R-HSA-8978868	Metabolism|Metabolism of lipids|Mitochondrial Fatty Acid Beta-Oxidation|Fatty acid metabolism
ACBD7	306.251	298.752	313.75	1.05087	0.0715827	0.593477	0.80848	Up	2.73599	2.8513	2.59615	2.68202	2.6022	2.51063	414149	protein_coding	acyl-CoA binding domain containing 7			GO:0000062,GO:0005515,GO:0006631	fatty-acyl-CoA binding|protein binding|fatty acid metabolic process			R-HSA-1430728,R-HSA-556833,R-HSA-77289,R-HSA-8978868	Metabolism|Metabolism of lipids|Mitochondrial Fatty Acid Beta-Oxidation|Fatty acid metabolism
ACCS	67.6835	63.1149	72.2522	1.14591	0.19649	0.497795	0.747354	Up	0.365715	0.675829	0.612282	0.490028	0.441494	0.50472	84680	protein_coding	1-aminocyclopropane-1-carboxylate synthase homolog (inactive)			GO:0005515,GO:0006520,GO:0008483,GO:0009058,GO:0016847,GO:0030170,GO:0042802	protein binding|amino acid metabolic process|transaminase activity|biosynthetic process|1-aminocyclopropane-1-carboxylate synthase activity|pyridoxal phosphate binding|identical protein binding
ACD	933.159	816.678	1049.64	1.28599	0.362881	0.00324243	0.0270896	Up	15.7529	16.5069	12.4389	11.2895	12.0871	11.4375	65057	protein_coding	ACD shelterin complex subunit and telomerase recruitment factor			GO:0000723,GO:0000781,GO:0000783,GO:0001501,GO:0001655,GO:0005515,GO:0005654,GO:0005697,GO:0006886,GO:0007004,GO:0016233,GO:0016604,GO:0030326,GO:0031848,GO:0032202,GO:0032206,GO:0032211,GO:0032212,GO:0035282,GO:0042162,GO:0044877,GO:0051973,GO:0060381,GO:0070182,GO:0070187,GO:0070198,GO:0070200	telomere maintenance|chromosome, telomeric region|nuclear telomere cap complex|skeletal system development|urogenital system development|protein binding|nucleoplasm|telomerase holoenzyme complex|intracellular protein transport|telomere maintenance via telomerase|telomere capping|nuclear body|embryonic limb morphogenesis|protection from non-homologous end joining at telomere|telomere assembly|posi…			R-HSA-110328,R-HSA-110329,R-HSA-110330,R-HSA-110330,R-HSA-110331,R-HSA-110331,R-HSA-1221632,R-HSA-1474165,R-HSA-1500620,R-HSA-157579,R-HSA-1640170,R-HSA-1640170,R-HSA-171306,R-HSA-171319,R-HSA-174411,R-HSA-174414,R-HSA-174417,R-HSA-174430,R-HSA-174437,R-HSA-180786,R-HSA-2262752,R-HSA-2559583,R-HSA-2559586,R-HSA-73884,R-HSA-73884,R-HSA-73886,R-HSA-73894,R-HSA-73894,R-HSA-73927,R-HSA-73927,R-HSA-73…	Recognition and association of DNA glycosylase with site containing an affected pyrimidine|Cleavage of the damaged pyrimidine |Recognition and association of DNA glycosylase with site containing an affected purine|Recognition and association of DNA glycosylase with site containing an affected purine|Cleavage of the damaged purine|Cleavage of the damaged purine|Meiotic synapsis|Reproduction|Meiosi…
ACE	97.6567	89.5346	105.779	1.18176	0.240943	0.275354	0.555163	Up	0.59971	0.585645	0.503449	0.512463	0.498172	0.423366	1636	protein_coding	angiotensin I converting enzyme	hsa04924,hsa04614,hsa05171,hsa05142,hsa05410,hsa05415	Renin secretion|Renin-angiotensin system|Coronavirus disease - COVID-19|Chagas disease|Hypertrophic cardiomyopathy|Diabetic cardiomyopathy	GO:0001666,GO:0001822,GO:0001974,GO:0002003,GO:0002019,GO:0002446,GO:0002474,GO:0003081,GO:0003084,GO:0004175,GO:0004180,GO:0004222,GO:0005516,GO:0005576,GO:0005615,GO:0005764,GO:0005768,GO:0005886,GO:0006508,GO:0007283,GO:0007420,GO:0007565,GO:0007568,GO:0008217,GO:0008233,GO:0008237,GO:0008238,GO:0008240,GO:0008241,GO:0008270,GO:0008584,GO:0009410,GO:0009792,GO:0009897,GO:0009925,GO:0010608,GO:…	response to hypoxia|kidney development|blood vessel remodeling|angiotensin maturation|regulation of renal output by angiotensin|neutrophil mediated immunity|antigen processing and presentation of peptide antigen via MHC class I|regulation of systemic arterial blood pressure by renin-angiotensin|positive regulation of systemic arterial blood pressure|endopeptidase activity|carboxypeptidase activit…	WP4969,WP4883,WP4799,WP554,WP5133,WP5038,WP4818,WP5183,WP4756	RAS and bradykinin pathways in COVID-19|SARS-CoV-2 and ACE2 receptor: molecular mechanisms|Downregulation of ACE2 by SARS-CoV-2 spike protein|ACE inhibitor pathway|Non-classical role of vitamin D|Mitochondrial immune response to SARS-CoV-2|Conversion of angiotensinogen to angiotensin II |SARS-CoV-2 mitochondrial chronic oxidative stress and endothelial dysfunction|Renin-angiotensin-aldosterone sy…	R-HSA-2022377,R-HSA-2980736,R-HSA-392499	Metabolism of Angiotensinogen to Angiotensins|Peptide hormone metabolism|Metabolism of proteins
ACE2	3.82366	2.96876	4.67856	1.57041	0.651144	0.55313	0.784213	Up	0.0184131	0.03049	0.0411031	0.037957	0.00627923	0.0128342	59272	protein_coding	angiotensin converting enzyme 2	hsa04614,hsa04974,hsa05171	Renin-angiotensin system|Protein digestion and absorption|Coronavirus disease - COVID-19	GO:0001618,GO:0001817,GO:0002003,GO:0003051,GO:0003081,GO:0004175,GO:0004180,GO:0004181,GO:0005515,GO:0005576,GO:0005615,GO:0005788,GO:0005886,GO:0005929,GO:0008237,GO:0008241,GO:0008270,GO:0009986,GO:0015827,GO:0016324,GO:0019058,GO:0019065,GO:0019229,GO:0022898,GO:0030666,GO:0031526,GO:0042127,GO:0042802,GO:0045121,GO:0046718,GO:0046813,GO:0048662,GO:0050727,GO:0051957,GO:0060135,GO:0060452,GO:…	virus receptor activity|regulation of cytokine production|angiotensin maturation|angiotensin-mediated drinking behavior|regulation of systemic arterial blood pressure by renin-angiotensin|endopeptidase activity|carboxypeptidase activity|metallocarboxypeptidase activity|protein binding|extracellular region|extracellular space|endoplasmic reticulum lumen|plasma membrane|cilium|metallopeptidase acti…	WP4969,WP5115,WP4883,WP4799,WP554,WP4912,WP5133,WP5036,WP4846,WP4868,WP5039,WP5076,WP5038,WP4853,WP5113,WP5183,WP5065,WP4891	RAS and bradykinin pathways in COVID-19|Network map of SARS-CoV-2 signaling pathway|SARS-CoV-2 and ACE2 receptor: molecular mechanisms|Downregulation of ACE2 by SARS-CoV-2 spike protein|ACE inhibitor pathway|SARS coronavirus and innate immunity|Non-classical role of vitamin D|Angiotensin II receptor type 1 pathway|SARS-CoV-2 and COVID-19 pathway|Type I interferon induction and signaling during SA…	R-HSA-1643685,R-HSA-1643685,R-HSA-2022377,R-HSA-2980736,R-HSA-392499,R-HSA-5663205,R-HSA-5663205,R-HSA-9678108,R-HSA-9678110,R-HSA-9679191,R-HSA-9679506,R-HSA-9679506,R-HSA-9694516,R-HSA-9694516,R-HSA-9694614,R-HSA-9694614,R-HSA-9733458,R-HSA-9772572,R-HSA-9772572,R-HSA-9772573	Disease|Disease|Metabolism of Angiotensinogen to Angiotensins|Peptide hormone metabolism|Metabolism of proteins|Infectious disease|Infectious disease|SARS-CoV-1 Infection|Attachment and Entry|Potential therapeutics for SARS|SARS-CoV Infections|SARS-CoV Infections|SARS-CoV-2 Infection|SARS-CoV-2 Infection|Attachment and Entry|Attachment and Entry|Induction of Cell-Cell Fusion|Early SARS-CoV-2 Infe…
ACER2	178.807	192.952	164.661	0.854743	-0.226438	0.213987	0.485213	Down	0.847556	0.89382	0.687031	0.85894	1.02211	0.965347	340485	protein_coding	alkaline ceramidase 2	hsa00600,hsa04071	Sphingolipid metabolism|Sphingolipid signaling pathway	GO:0000139,GO:0001953,GO:0005794,GO:0006919,GO:0006974,GO:0008284,GO:0010506,GO:0010942,GO:0017040,GO:0030148,GO:0030330,GO:0032526,GO:0033629,GO:0042981,GO:0046512,GO:0046514,GO:0046872,GO:0060049,GO:0071466,GO:0071633,GO:0102121	Golgi membrane|negative regulation of cell-matrix adhesion|Golgi apparatus|activation of cysteine-type endopeptidase activity involved in apoptotic process|cellular response to DNA damage stimulus|positive regulation of cell population proliferation|regulation of autophagy|positive regulation of cell death|N-acylsphingosine amidohydrolase activity|sphingolipid biosynthetic process|DNA damage resp…			R-HSA-1430728,R-HSA-1660661,R-HSA-428157,R-HSA-556833	Metabolism|Sphingolipid de novo biosynthesis|Sphingolipid metabolism|Metabolism of lipids
ACER3	1844.31	1967.68	1720.95	0.87442	-0.193601	0.0209336	0.108292	Down	5.42612	5.55322	6.21351	6.51001	6.86781	6.27224	55331	protein_coding	alkaline ceramidase 3	hsa00600	Sphingolipid metabolism	GO:0000139,GO:0005509,GO:0005789,GO:0006954,GO:0008270,GO:0008284,GO:0016020,GO:0017040,GO:0030148,GO:0042552,GO:0043067,GO:0046512,GO:0046514,GO:0070774,GO:0071602,GO:0071633,GO:0102121	Golgi membrane|calcium ion binding|endoplasmic reticulum membrane|inflammatory response|zinc ion binding|positive regulation of cell population proliferation|membrane|N-acylsphingosine amidohydrolase activity|sphingolipid biosynthetic process|myelination|regulation of programmed cell death|sphingosine biosynthetic process|ceramide catabolic process|phytoceramidase activity|phytosphingosine biosyn…			R-HSA-1430728,R-HSA-1660661,R-HSA-428157,R-HSA-556833	Metabolism|Sphingolipid de novo biosynthesis|Sphingolipid metabolism|Metabolism of lipids
ACHE	79.3367	63.241	95.4323	1.50687	0.591554	0.0673278	0.243257	Up	0.963438	0.77374	0.645198	0.372383	0.846019	0.377736	43	protein_coding	acetylcholinesterase (Cartwright blood group)	hsa00564,hsa04725	Glycerophospholipid metabolism|Cholinergic synapse	GO:0001507,GO:0001540,GO:0001919,GO:0002076,GO:0003990,GO:0004104,GO:0005515,GO:0005518,GO:0005576,GO:0005604,GO:0005615,GO:0005634,GO:0005794,GO:0005886,GO:0006581,GO:0007155,GO:0007399,GO:0007416,GO:0009986,GO:0016020,GO:0016787,GO:0017171,GO:0031594,GO:0031623,GO:0032223,GO:0042166,GO:0042803,GO:0042982,GO:0043083,GO:0043236,GO:0043621,GO:0045202,GO:0048471,GO:0050714,GO:0060041,GO:0095500,GO:…	acetylcholine catabolic process in synaptic cleft|amyloid-beta binding|regulation of receptor recycling|osteoblast development|acetylcholinesterase activity|cholinesterase activity|protein binding|collagen binding|extracellular region|basement membrane|extracellular space|nucleus|Golgi apparatus|plasma membrane|acetylcholine catabolic process|cell adhesion|nervous system development|synapse assem…	WP5055,WP3298,WP528,WP727,WP550	Burn wound healing|Melatonin metabolism and effects|Acetylcholine synthesis|Monoamine transport|Biogenic amine synthesis	R-HSA-112311,R-HSA-112315,R-HSA-112316,R-HSA-1430728,R-HSA-1483191,R-HSA-1483206,R-HSA-1483257,R-HSA-2980736,R-HSA-392499,R-HSA-422085,R-HSA-556833	Neurotransmitter clearance|Transmission across Chemical Synapses|Neuronal System|Metabolism|Synthesis of PC|Glycerophospholipid biosynthesis|Phospholipid metabolism|Peptide hormone metabolism|Metabolism of proteins|Synthesis, secretion, and deacylation of Ghrelin|Metabolism of lipids
ACIN1	9415.62	9101.72	9729.52	1.06901	0.0962748	0.150203	0.398812	Up	42.2719	43.0356	41.8884	41.2017	40.0037	37.8355	22985	protein_coding	apoptotic chromatin condensation inducer 1	hsa03040,hsa03013,hsa03015	Spliceosome|Nucleocytoplasmic transport|mRNA surveillance pathway	GO:0003676,GO:0003723,GO:0005515,GO:0005634,GO:0005654,GO:0005829,GO:0005886,GO:0006397,GO:0008380,GO:0016607,GO:0016887,GO:0019899,GO:0030218,GO:0030263,GO:0045657,GO:0061574	nucleic acid binding|RNA binding|protein binding|nucleus|nucleoplasm|cytosol|plasma membrane|mRNA processing|RNA splicing|nuclear speck|ATP hydrolysis activity|enzyme binding|erythrocyte differentiation|apoptotic chromosome condensation|positive regulation of monocyte differentiation|ASAP complex			R-HSA-109581,R-HSA-111465,R-HSA-5357801,R-HSA-72163,R-HSA-72172,R-HSA-72203,R-HSA-75153,R-HSA-8953854	Apoptosis|Apoptotic cleavage of cellular proteins|Programmed Cell Death|mRNA Splicing - Major Pathway|mRNA Splicing|Processing of Capped Intron-Containing Pre-mRNA|Apoptotic execution phase|Metabolism of RNA
ACKR2	432.847	455.707	409.987	0.900098	-0.151846	0.228505	0.50399	Down	4.08332	3.89763	4.07338	4.10179	4.60198	4.67345	1238	protein_coding	atypical chemokine receptor 2			GO:0004950,GO:0005044,GO:0005515,GO:0005654,GO:0005769,GO:0005829,GO:0005884,GO:0005886,GO:0006897,GO:0006954,GO:0006955,GO:0007186,GO:0031965,GO:0035556,GO:0043231,GO:0055037,GO:0070098	chemokine receptor activity|scavenger receptor activity|protein binding|nucleoplasm|early endosome|cytosol|actin filament|plasma membrane|endocytosis|inflammatory response|immune response|G protein-coupled receptor signaling pathway|nuclear membrane|intracellular signal transduction|intracellular membrane-bounded organelle|recycling endosome|chemokine-mediated signaling pathway	WP5323,WP455	Fatty Acids and Lipoproteins Transport in Hepatocytes|GPCRs, class A rhodopsin-like	R-HSA-162582,R-HSA-372790,R-HSA-373076,R-HSA-375276,R-HSA-380108,R-HSA-500792	Signal Transduction|Signaling by GPCR|Class A/1 (Rhodopsin-like receptors)|Peptide ligand-binding receptors|Chemokine receptors bind chemokines|GPCR ligand binding
ACKR3	5.54651	3.94012	7.15291	1.81849	0.862745	0.382148	0.656419	Up	0.147924	0.0904413	0.0127003	0.0351845	0.0698469	0.0356903	57007	protein_coding	atypical chemokine receptor 3	hsa04060,hsa04061	Cytokine-cytokine receptor interaction|Viral protein interaction with cytokine and cytokine receptor	GO:0001525,GO:0001570,GO:0005044,GO:0005515,GO:0005634,GO:0005768,GO:0005769,GO:0005886,GO:0005905,GO:0006955,GO:0007155,GO:0007186,GO:0008285,GO:0009986,GO:0015026,GO:0016494,GO:0019958,GO:0021557,GO:0031623,GO:0043231,GO:0055037,GO:0070098,GO:0070374,GO:1902230,GO:1905322	angiogenesis|vasculogenesis|scavenger receptor activity|protein binding|nucleus|endosome|early endosome|plasma membrane|clathrin-coated pit|immune response|cell adhesion|G protein-coupled receptor signaling pathway|negative regulation of cell population proliferation|cell surface|coreceptor activity|C-X-C chemokine receptor activity|C-X-C chemokine binding|oculomotor nerve development|receptor in…	WP5224,WP289,WP455,WP2882,WP2880,WP3888	2q37 copy number variation syndrome|Myometrial relaxation and contraction pathways|GPCRs, class A rhodopsin-like|Nuclear receptors meta-pathway|Glucocorticoid receptor pathway|VEGFA-VEGFR2 signaling	R-HSA-162582,R-HSA-372790,R-HSA-373076,R-HSA-375276,R-HSA-380108,R-HSA-388396,R-HSA-418594,R-HSA-500792	Signal Transduction|Signaling by GPCR|Class A/1 (Rhodopsin-like receptors)|Peptide ligand-binding receptors|Chemokine receptors bind chemokines|GPCR downstream signalling|G alpha (i) signalling events|GPCR ligand binding
ACKR4	3.49387	2.979	4.00873	1.3428	0.425248	0.699222	0.867372	Up	0.0660343	0.021869	0.0491355	0.0226873	0.0450379	0.0345202	51554	protein_coding	atypical chemokine receptor 4	hsa04060,hsa04061	Cytokine-cytokine receptor interaction|Viral protein interaction with cytokine and cytokine receptor	GO:0004950,GO:0005044,GO:0005515,GO:0005769,GO:0005886,GO:0006897,GO:0006935,GO:0006955,GO:0007186,GO:0055037,GO:0070098	chemokine receptor activity|scavenger receptor activity|protein binding|early endosome|plasma membrane|endocytosis|chemotaxis|immune response|G protein-coupled receptor signaling pathway|recycling endosome|chemokine-mediated signaling pathway	WP5323,WP455	Fatty Acids and Lipoproteins Transport in Hepatocytes|GPCRs, class A rhodopsin-like	R-HSA-162582,R-HSA-372790,R-HSA-373076,R-HSA-375276,R-HSA-380108,R-HSA-500792	Signal Transduction|Signaling by GPCR|Class A/1 (Rhodopsin-like receptors)|Peptide ligand-binding receptors|Chemokine receptors bind chemokines|GPCR ligand binding
ACLY	6947.33	7232.97	6661.68	0.920986	-0.118749	0.0716646	0.25235	Down	42.3537	42.3688	43.8871	47.4506	48.5487	43.7317	47	protein_coding	ATP citrate lyase	hsa00020	Citrate cycle (TCA cycle)	GO:0003878,GO:0005515,GO:0005524,GO:0005576,GO:0005654,GO:0005829,GO:0006085,GO:0006099,GO:0006101,GO:0006107,GO:0006633,GO:0006695,GO:0008610,GO:0015936,GO:0016020,GO:0035578,GO:0046872,GO:0070062,GO:1904813	ATP citrate synthase activity|protein binding|ATP binding|extracellular region|nucleoplasm|cytosol|acetyl-CoA biosynthetic process|tricarboxylic acid cycle|citrate metabolic process|oxaloacetate metabolic process|fatty acid biosynthetic process|cholesterol biosynthetic process|lipid biosynthetic process|coenzyme A metabolic process|membrane|azurophil granule lumen|metal ion binding|extracellular …	WP2453,WP5323,WP4018,WP1982,WP3965,WP5220,WP2366,WP357,WP5318,WP4290,WP3925	TCA cycle and deficiency of pyruvate dehydrogenase complex (PDHc)|Fatty Acids and Lipoproteins Transport in Hepatocytes|Clear cell renal cell carcinoma pathways|Sterol regulatory element-binding proteins (SREBP) signaling|Lipid metabolism pathway|Metabolic reprogramming in pancreatic cancer|Butyrate-induced histone acetylation|Fatty acid biosynthesis|Female steroid hormones in cardiomyocyte energ…	R-HSA-1430728,R-HSA-163685,R-HSA-163765,R-HSA-168249,R-HSA-168256,R-HSA-556833,R-HSA-6798695,R-HSA-75105,R-HSA-8978868	Metabolism|Integration of energy metabolism|ChREBP activates metabolic gene expression|Innate Immune System|Immune System|Metabolism of lipids|Neutrophil degranulation|Fatty acyl-CoA biosynthesis|Fatty acid metabolism
ACO1	1597.5	1664.9	1530.1	0.918657	-0.122402	0.197088	0.464496	Down	5.91887	5.37324	6.49811	6.74602	6.75697	5.87656	48	protein_coding	aconitase 1	hsa00020,hsa00630	Citrate cycle (TCA cycle)|Glyoxylate and dicarboxylate metabolism	GO:0003723,GO:0003994,GO:0005515,GO:0005737,GO:0005739,GO:0005783,GO:0005794,GO:0005829,GO:0006099,GO:0006101,GO:0006417,GO:0006879,GO:0009791,GO:0010040,GO:0030350,GO:0046872,GO:0047780,GO:0050892,GO:0051538,GO:0051539,GO:0070062	RNA binding|aconitate hydratase activity|protein binding|cytoplasm|mitochondrion|endoplasmic reticulum|Golgi apparatus|cytosol|tricarboxylic acid cycle|citrate metabolic process|regulation of translation|intracellular iron ion homeostasis|post-embryonic development|response to iron(II) ion|iron-responsive element binding|metal ion binding|citrate dehydratase activity|intestinal absorption|3 iron,…	WP2453,WP2007	TCA cycle and deficiency of pyruvate dehydrogenase complex (PDHc)|Iron metabolism in placenta	R-HSA-382551,R-HSA-917937	Transport of small molecules|Iron uptake and transport
ACO2	5415.71	5421.35	5410.07	0.99799	-0.00290268	0.968003	0.988518	Down	45.6144	50.4289	47.4109	49.775	48.1359	45.8334	50	protein_coding	aconitase 2	hsa00020,hsa00630	Citrate cycle (TCA cycle)|Glyoxylate and dicarboxylate metabolism	GO:0001889,GO:0003994,GO:0005506,GO:0005739,GO:0005759,GO:0005829,GO:0006091,GO:0006099,GO:0006101,GO:0006102,GO:0035900,GO:0047780,GO:0051538,GO:0051539	liver development|aconitate hydratase activity|iron ion binding|mitochondrion|mitochondrial matrix|cytosol|generation of precursor metabolites and energy|tricarboxylic acid cycle|citrate metabolic process|isocitrate metabolic process|response to isolation stress|citrate dehydratase activity|3 iron, 4 sulfur cluster binding|4 iron, 4 sulfur cluster binding	WP78,WP4966,WP4290,WP3925	TCA cycle (aka Krebs or citric acid cycle)|Fluoroacetic acid toxicity|Metabolic reprogramming in colon cancer|Amino acid metabolism	R-HSA-1268020,R-HSA-1428517,R-HSA-1430728,R-HSA-71403,R-HSA-71406,R-HSA-9609507	Mitochondrial protein import|The citric acid (TCA) cycle and respiratory electron transport|Metabolism|Citric acid cycle (TCA cycle)|Pyruvate metabolism and Citric Acid (TCA) cycle|Protein localization
ACOT1	4.5858	6.21617	2.95542	0.475921	-1.07121	0.286512	0.567195	Down	0.0323479	0.0428515	0.0240698	0.122251	0.0551563	0.0338205	641371	protein_coding	acyl-CoA thioesterase 1	hsa00062,hsa01040,hsa04913	Fatty acid elongation|Biosynthesis of unsaturated fatty acids|Ovarian steroidogenesis	GO:0000038,GO:0001676,GO:0005829,GO:0006631,GO:0006637,GO:0016290,GO:0047617,GO:0102991	very long-chain fatty acid metabolic process|long-chain fatty acid metabolic process|cytosol|fatty acid metabolic process|acyl-CoA metabolic process|palmitoyl-CoA hydrolase activity|acyl-CoA hydrolase activity|myristoyl-CoA hydrolase activity	WP5064,WP5329,WP4545,WP4723	7-oxo-C and 7-beta-HC pathways|Cholesterol biosynthesis pathway in hepatocytes|Oxysterols derived from cholesterol|Omega-3 / omega-6 fatty acid synthesis	R-HSA-1430728,R-HSA-556833,R-HSA-77289,R-HSA-8978868	Metabolism|Metabolism of lipids|Mitochondrial Fatty Acid Beta-Oxidation|Fatty acid metabolism
ACOT11	401.035	393.213	408.857	1.04053	0.0573235	0.64374	0.837153	Up	1.50052	1.67535	1.46747	1.52782	1.4904	1.44697	26027	protein_coding	acyl-CoA thioesterase 11			GO:0005759,GO:0005829,GO:0006631,GO:0009266,GO:0009409,GO:0016290,GO:0035556,GO:0047617,GO:0070062,GO:0102991,GO:0120163	mitochondrial matrix|cytosol|fatty acid metabolic process|response to temperature stimulus|response to cold|palmitoyl-CoA hydrolase activity|intracellular signal transduction|acyl-CoA hydrolase activity|extracellular exosome|myristoyl-CoA hydrolase activity|negative regulation of cold-induced thermogenesis	WP5064,WP4545	7-oxo-C and 7-beta-HC pathways|Oxysterols derived from cholesterol	R-HSA-1430728,R-HSA-556833,R-HSA-77289,R-HSA-8978868	Metabolism|Metabolism of lipids|Mitochondrial Fatty Acid Beta-Oxidation|Fatty acid metabolism
ACOT13	767.209	672.728	861.689	1.2814	0.357725	0.00198532	0.0184817	Up	6.27749	6.09454	5.10228	4.64462	4.73673	4.28927	55856	protein_coding	acyl-CoA thioesterase 13			GO:0005515,GO:0005634,GO:0005759,GO:0005819,GO:0005829,GO:0006629,GO:0016290,GO:0046872,GO:0047617,GO:0051289,GO:0102991,GO:0120163	protein binding|nucleus|mitochondrial matrix|spindle|cytosol|lipid metabolic process|palmitoyl-CoA hydrolase activity|metal ion binding|acyl-CoA hydrolase activity|protein homotetramerization|myristoyl-CoA hydrolase activity|negative regulation of cold-induced thermogenesis	WP5064,WP4545	7-oxo-C and 7-beta-HC pathways|Oxysterols derived from cholesterol	R-HSA-1430728,R-HSA-556833,R-HSA-77289,R-HSA-8978868	Metabolism|Metabolism of lipids|Mitochondrial Fatty Acid Beta-Oxidation|Fatty acid metabolism
ACOT2	5.58664	5.89777	5.27552	0.893497	-0.162466	0.861213	0.943716	Down	0.133493	0.0589462	0.0496654	0.168168	0.0606981	0.0465232	10965	protein_coding	acyl-CoA thioesterase 2	hsa00062,hsa01040,hsa04913	Fatty acid elongation|Biosynthesis of unsaturated fatty acids|Ovarian steroidogenesis	GO:0000038,GO:0001676,GO:0005515,GO:0005739,GO:0005759,GO:0005782,GO:0005829,GO:0006631,GO:0006637,GO:0016290,GO:0047617,GO:0102991	very long-chain fatty acid metabolic process|long-chain fatty acid metabolic process|protein binding|mitochondrion|mitochondrial matrix|peroxisomal matrix|cytosol|fatty acid metabolic process|acyl-CoA metabolic process|palmitoyl-CoA hydrolase activity|acyl-CoA hydrolase activity|myristoyl-CoA hydrolase activity	WP4724,WP4718,WP5064,WP4853,WP5329,WP4545,WP4723	Omega-9 fatty acid synthesis|Cholesterol metabolism with Bloch and Kandutsch-Russell pathways|7-oxo-C and 7-beta-HC pathways|Linoleic acid metabolism affected by SARS-CoV-2|Cholesterol biosynthesis pathway in hepatocytes|Oxysterols derived from cholesterol|Omega-3 / omega-6 fatty acid synthesis	R-HSA-1430728,R-HSA-556833,R-HSA-77289,R-HSA-8978868,R-HSA-9033241,R-HSA-9033241,R-HSA-9609507,R-HSA-9609507	Metabolism|Metabolism of lipids|Mitochondrial Fatty Acid Beta-Oxidation|Fatty acid metabolism|Peroxisomal protein import|Peroxisomal protein import|Protein localization|Protein localization
ACOT4	119.927	114.523	125.33	1.09605	0.132313	0.538466	0.774222	Up	2.65606	2.39029	2.47044	2.44005	1.87061	2.5355	122970	protein_coding	acyl-CoA thioesterase 4	hsa00062,hsa01040,hsa04913	Fatty acid elongation|Biosynthesis of unsaturated fatty acids|Ovarian steroidogenesis	GO:0000038,GO:0001676,GO:0004778,GO:0005777,GO:0005782,GO:0005829,GO:0006104,GO:0006631,GO:0006633,GO:0006637,GO:0016290,GO:0019605,GO:0032788,GO:0032789,GO:0043648,GO:0043649,GO:0044466,GO:0046459,GO:0047617,GO:0102991	very long-chain fatty acid metabolic process|long-chain fatty acid metabolic process|succinyl-CoA hydrolase activity|peroxisome|peroxisomal matrix|cytosol|succinyl-CoA metabolic process|fatty acid metabolic process|fatty acid biosynthetic process|acyl-CoA metabolic process|palmitoyl-CoA hydrolase activity|butyrate metabolic process|saturated monocarboxylic acid metabolic process|unsaturated monoc…	WP5064,WP4545	7-oxo-C and 7-beta-HC pathways|Oxysterols derived from cholesterol	R-HSA-1430728,R-HSA-390247,R-HSA-390918,R-HSA-556833,R-HSA-8978868,R-HSA-9033241,R-HSA-9033241,R-HSA-9609507,R-HSA-9609507	Metabolism|Beta-oxidation of very long chain fatty acids|Peroxisomal lipid metabolism|Metabolism of lipids|Fatty acid metabolism|Peroxisomal protein import|Peroxisomal protein import|Protein localization|Protein localization
ACOT7	1781.34	1538.05	2024.63	1.31678	0.397011	4.25e-06	0.000149763	Up	24.4088	27.3168	24.6908	19.6203	19.3137	19.0799	11332	protein_coding	acyl-CoA thioesterase 7	hsa00062,hsa01040	Fatty acid elongation|Biosynthesis of unsaturated fatty acids	GO:0000062,GO:0005515,GO:0005654,GO:0005739,GO:0005829,GO:0006637,GO:0015937,GO:0016290,GO:0036042,GO:0036114,GO:0036116,GO:0042803,GO:0051792,GO:0070062,GO:0102991,GO:1900535	fatty-acyl-CoA binding|protein binding|nucleoplasm|mitochondrion|cytosol|acyl-CoA metabolic process|coenzyme A biosynthetic process|palmitoyl-CoA hydrolase activity|long-chain fatty acyl-CoA binding|medium-chain fatty-acyl-CoA catabolic process|long-chain fatty-acyl-CoA catabolic process|protein homodimerization activity|medium-chain fatty acid biosynthetic process|extracellular exosome|myristoyl…	WP5064,WP4545	7-oxo-C and 7-beta-HC pathways|Oxysterols derived from cholesterol	R-HSA-1430728,R-HSA-556833,R-HSA-77289,R-HSA-8978868	Metabolism|Metabolism of lipids|Mitochondrial Fatty Acid Beta-Oxidation|Fatty acid metabolism
ACOT8	261.421	259.283	263.558	1.01799	0.0257239	0.87086	0.947234	Up	6.24043	7.22579	5.37752	6.10098	6.22001	6.21267	10005	protein_coding	acyl-CoA thioesterase 8	hsa00120,hsa04146	Primary bile acid biosynthesis|Peroxisome	GO:0003986,GO:0004778,GO:0005515,GO:0005782,GO:0005829,GO:0006637,GO:0006699,GO:0009062,GO:0016289,GO:0016290,GO:0016559,GO:0033540,GO:0033882,GO:0036109,GO:0043649,GO:0044466,GO:0045225,GO:0047603,GO:0047617,GO:0047994,GO:0052815,GO:0052816,GO:0102991	acetyl-CoA hydrolase activity|succinyl-CoA hydrolase activity|protein binding|peroxisomal matrix|cytosol|acyl-CoA metabolic process|bile acid biosynthetic process|fatty acid catabolic process|CoA hydrolase activity|palmitoyl-CoA hydrolase activity|peroxisome fission|fatty acid beta-oxidation using acyl-CoA oxidase|choloyl-CoA hydrolase activity|alpha-linolenic acid metabolic process|dicarboxylic …	WP5064,WP5329,WP4545	7-oxo-C and 7-beta-HC pathways|Cholesterol biosynthesis pathway in hepatocytes|Oxysterols derived from cholesterol	R-HSA-1430728,R-HSA-192105,R-HSA-193368,R-HSA-194068,R-HSA-2046104,R-HSA-2046106,R-HSA-389887,R-HSA-390247,R-HSA-390918,R-HSA-556833,R-HSA-8957322,R-HSA-8978868,R-HSA-9033241,R-HSA-9033241,R-HSA-9609507,R-HSA-9609507	Metabolism|Synthesis of bile acids and bile salts|Synthesis of bile acids and bile salts via 7alpha-hydroxycholesterol|Bile acid and bile salt metabolism|alpha-linolenic (omega3) and linoleic (omega6) acid metabolism|alpha-linolenic acid (ALA) metabolism|Beta-oxidation of pristanoyl-CoA|Beta-oxidation of very long chain fatty acids|Peroxisomal lipid metabolism|Metabolism of lipids|Metabolism of s…
ACOT9	3453.13	3559.36	3346.9	0.940118	-0.0890856	0.412478	0.683845	Down	19.368	22.292	26.6318	26.7068	24.658	21.267	23597	protein_coding	acyl-CoA thioesterase 9			GO:0003986,GO:0005739,GO:0005759,GO:0006637,GO:0016290,GO:0047617	acetyl-CoA hydrolase activity|mitochondrion|mitochondrial matrix|acyl-CoA metabolic process|palmitoyl-CoA hydrolase activity|acyl-CoA hydrolase activity	WP5064,WP4545,WP3888	7-oxo-C and 7-beta-HC pathways|Oxysterols derived from cholesterol|VEGFA-VEGFR2 signaling	R-HSA-1430728,R-HSA-556833,R-HSA-77289,R-HSA-8978868	Metabolism|Metabolism of lipids|Mitochondrial Fatty Acid Beta-Oxidation|Fatty acid metabolism
ACOX1	1553.25	1620.66	1485.85	0.916669	-0.125527	0.124888	0.35747	Down	5.46321	5.71584	5.82741	6.46294	6.43	5.67355	51	protein_coding	acyl-CoA oxidase 1	hsa00640,hsa00071,hsa00592,hsa01040,hsa00410,hsa04024,hsa04146,hsa03320,hsa04936	Propanoate metabolism|Fatty acid degradation|alpha-Linolenic acid metabolism|Biosynthesis of unsaturated fatty acids|beta-Alanine metabolism|cAMP signaling pathway|Peroxisome|PPAR signaling pathway|Alcoholic liver disease	GO:0000038,GO:0003997,GO:0005504,GO:0005777,GO:0005778,GO:0005782,GO:0005829,GO:0006091,GO:0006629,GO:0006693,GO:0007283,GO:0009062,GO:0016020,GO:0016401,GO:0019395,GO:0030165,GO:0033540,GO:0042803,GO:0050660,GO:0050665,GO:0055088,GO:0071949,GO:0140493	very long-chain fatty acid metabolic process|acyl-CoA oxidase activity|fatty acid binding|peroxisome|peroxisomal membrane|peroxisomal matrix|cytosol|generation of precursor metabolites and energy|lipid metabolic process|prostaglandin metabolic process|spermatogenesis|fatty acid catabolic process|membrane|palmitoyl-CoA oxidase activity|fatty acid oxidation|PDZ domain binding|fatty acid beta-oxidat…	WP5323,WP2881,WP1941,WP2882,WP4719,WP3942,WP4723,WP4721	Fatty Acids and Lipoproteins Transport in Hepatocytes|Estrogen receptor pathway|Peroxisomal beta-oxidation of tetracosanoyl-CoA|Nuclear receptors meta-pathway|Eicosanoid metabolism via cyclooxygenases (COX)|PPAR signaling pathway|Omega-3 / omega-6 fatty acid synthesis|Eicosanoid metabolism via lipooxygenases (LOX)	R-HSA-1430728,R-HSA-1989781,R-HSA-2046104,R-HSA-2046106,R-HSA-390247,R-HSA-390918,R-HSA-400206,R-HSA-556833,R-HSA-8978868,R-HSA-9033241,R-HSA-9033241,R-HSA-9033500,R-HSA-9609507,R-HSA-9609507	Metabolism|PPARA activates gene expression|alpha-linolenic (omega3) and linoleic (omega6) acid metabolism|alpha-linolenic acid (ALA) metabolism|Beta-oxidation of very long chain fatty acids|Peroxisomal lipid metabolism|Regulation of lipid metabolism by PPARalpha|Metabolism of lipids|Fatty acid metabolism|Peroxisomal protein import|Peroxisomal protein import|TYSND1 cleaves peroxisomal proteins|Pro…
ACOX2	135.012	118.349	151.675	1.28076	0.357	0.0582968	0.221625	Up	1.91301	1.70481	1.86343	1.49375	1.49453	1.29703	8309	protein_coding	acyl-CoA oxidase 2	hsa00120,hsa04146,hsa03320	Primary bile acid biosynthesis|Peroxisome|PPAR signaling pathway	GO:0000038,GO:0005504,GO:0005515,GO:0005777,GO:0005782,GO:0005829,GO:0010942,GO:0016401,GO:0033540,GO:0033791,GO:0042803,GO:0043231,GO:0050660,GO:0055088,GO:0071949,GO:1902884	very long-chain fatty acid metabolic process|fatty acid binding|protein binding|peroxisome|peroxisomal matrix|cytosol|positive regulation of cell death|palmitoyl-CoA oxidase activity|fatty acid beta-oxidation using acyl-CoA oxidase|3alpha,7alpha,12alpha-trihydroxy-5beta-cholestanoyl-CoA 24-hydroxylase activity|protein homodimerization activity|intracellular membrane-bounded organelle|flavin adeni…	WP5323,WP5064,WP2435,WP4719,WP4545,WP5176,WP3942,WP4721	Fatty Acids and Lipoproteins Transport in Hepatocytes|7-oxo-C and 7-beta-HC pathways|Quercetin and Nf-kB / AP-1 induced apoptosis|Eicosanoid metabolism via cyclooxygenases (COX)|Oxysterols derived from cholesterol|Disorders of bile acid synthesis and biliary transport|PPAR signaling pathway|Eicosanoid metabolism via lipooxygenases (LOX)	R-HSA-1430728,R-HSA-192105,R-HSA-193368,R-HSA-194068,R-HSA-389887,R-HSA-390918,R-HSA-556833,R-HSA-8957322,R-HSA-8978868,R-HSA-9033241,R-HSA-9033241,R-HSA-9609507,R-HSA-9609507	Metabolism|Synthesis of bile acids and bile salts|Synthesis of bile acids and bile salts via 7alpha-hydroxycholesterol|Bile acid and bile salt metabolism|Beta-oxidation of pristanoyl-CoA|Peroxisomal lipid metabolism|Metabolism of lipids|Metabolism of steroids|Fatty acid metabolism|Peroxisomal protein import|Peroxisomal protein import|Protein localization|Protein localization
ACOX3	233.931	244.732	223.131	0.912593	-0.131956	0.386994	0.66099	Down	1.24405	1.45412	1.21889	1.45051	1.46278	1.38308	8310	protein_coding	acyl-CoA oxidase 3%2C pristanoyl	hsa00640,hsa00071,hsa00592,hsa01040,hsa00410,hsa04024,hsa04146,hsa03320,hsa04936	Propanoate metabolism|Fatty acid degradation|alpha-Linolenic acid metabolism|Biosynthesis of unsaturated fatty acids|beta-Alanine metabolism|cAMP signaling pathway|Peroxisome|PPAR signaling pathway|Alcoholic liver disease	GO:0005504,GO:0005777,GO:0005782,GO:0005829,GO:0016020,GO:0016402,GO:0033540,GO:0050660,GO:0055088,GO:0071949	fatty acid binding|peroxisome|peroxisomal matrix|cytosol|membrane|pristanoyl-CoA oxidase activity|fatty acid beta-oxidation using acyl-CoA oxidase|flavin adenine dinucleotide binding|lipid homeostasis|FAD binding	WP5323,WP4719,WP3942,WP4723,WP4721	Fatty Acids and Lipoproteins Transport in Hepatocytes|Eicosanoid metabolism via cyclooxygenases (COX)|PPAR signaling pathway|Omega-3 / omega-6 fatty acid synthesis|Eicosanoid metabolism via lipooxygenases (LOX)	R-HSA-1430728,R-HSA-389887,R-HSA-390918,R-HSA-556833,R-HSA-8978868,R-HSA-9033241,R-HSA-9033241,R-HSA-9609507,R-HSA-9609507	Metabolism|Beta-oxidation of pristanoyl-CoA|Peroxisomal lipid metabolism|Metabolism of lipids|Fatty acid metabolism|Peroxisomal protein import|Peroxisomal protein import|Protein localization|Protein localization
ACOXL	31.2752	30.6748	31.8756	1.03773	0.0534276	0.89671	0.957853	Up	0.0298447	0.0691871	0.0666216	0.0529775	0.0610657	0.0450715	55289	protein_coding	acyl-CoA oxidase like			GO:0003674,GO:0003997,GO:0005504,GO:0005575,GO:0005777,GO:0005782,GO:0008150,GO:0033540,GO:0050660,GO:0055088,GO:0071949	molecular_function|acyl-CoA oxidase activity|fatty acid binding|cellular_component|peroxisome|peroxisomal matrix|biological_process|fatty acid beta-oxidation using acyl-CoA oxidase|flavin adenine dinucleotide binding|lipid homeostasis|FAD binding	WP5323,WP5222	Fatty Acids and Lipoproteins Transport in Hepatocytes|2q13 copy number variation syndrome	R-HSA-1430728,R-HSA-389887,R-HSA-390918,R-HSA-556833,R-HSA-8978868	Metabolism|Beta-oxidation of pristanoyl-CoA|Peroxisomal lipid metabolism|Metabolism of lipids|Fatty acid metabolism
ACOXL-AS1	2.72671	0.636807	4.81661	7.35202	2.87814	0.0834929	0.278926	Up	0.0263356	0.00872173	0.0979804	0	0.0179619	0	400997	non_coding	ACOXL antisense RNA 1
ACP1	4375.07	3958.47	4791.67	1.21038	0.275461	0.00032196	0.00459063	Up	75.1389	74.5286	83.8828	67.4474	64.3898	61.0673	52	protein_coding	acid phosphatase 1	hsa00730,hsa00740,hsa04520,hsa05208	Thiamine metabolism|Riboflavin metabolism|Adherens junction|Chemical carcinogenesis - reactive oxygen species	GO:0003993,GO:0004725,GO:0004726,GO:0005515,GO:0005737,GO:0005829,GO:0006470,GO:0009898,GO:0042383,GO:0070062	acid phosphatase activity|protein tyrosine phosphatase activity|non-membrane spanning protein tyrosine phosphatase activity|protein binding|cytoplasm|cytosol|protein dephosphorylation|cytoplasmic side of plasma membrane|sarcolemma|extracellular exosome	WP3888	VEGFA-VEGFR2 signaling
ACP2	874.081	760.318	987.845	1.3003	0.37884	0.00105214	0.0114996	Up	13.0547	13.4242	11.5381	9.14009	9.67877	10.3949	53	protein_coding	acid phosphatase 2%2C lysosomal	hsa00740,hsa04142	Riboflavin metabolism|Lysosome	GO:0003993,GO:0005515,GO:0005764,GO:0005765,GO:0007040,GO:0016020,GO:0016311,GO:0043202,GO:0070062	acid phosphatase activity|protein binding|lysosome|lysosomal membrane|lysosome organization|membrane|dephosphorylation|lysosomal lumen|extracellular exosome
ACP3	31.1361	36.3236	25.9485	0.716242	-0.48148	0.259034	0.538396	Down	0.151489	0.176684	0.205839	0.162929	0.208888	0.364973	55	protein_coding	acid phosphatase 3			GO:0003993,GO:0004725,GO:0005515,GO:0005615,GO:0005634,GO:0005764,GO:0005765,GO:0005829,GO:0005886,GO:0006144,GO:0006629,GO:0006772,GO:0007040,GO:0008253,GO:0009117,GO:0012506,GO:0016311,GO:0016791,GO:0030175,GO:0035577,GO:0042131,GO:0042802,GO:0042803,GO:0046085,GO:0051930,GO:0052642,GO:0060090,GO:0060168,GO:0070062,GO:0106411	acid phosphatase activity|protein tyrosine phosphatase activity|protein binding|extracellular space|nucleus|lysosome|lysosomal membrane|cytosol|plasma membrane|purine nucleobase metabolic process|lipid metabolic process|thiamine metabolic process|lysosome organization|5'-nucleotidase activity|nucleotide metabolic process|vesicle membrane|dephosphorylation|phosphatase activity|filopodium|azurophil…			R-HSA-168249,R-HSA-168256,R-HSA-6798695	Innate Immune System|Immune System|Neutrophil degranulation
ACP6	979.368	950.887	1007.85	1.06017	0.0842918	0.354729	0.633647	Up	2.27687	2.36277	2.28078	2.25827	2.17167	2.09964	51205	protein_coding	acid phosphatase 6%2C lysophosphatidic			GO:0002244,GO:0003993,GO:0005737,GO:0005739,GO:0005759,GO:0006644,GO:0006654,GO:0016311,GO:0052642,GO:2001311	hematopoietic progenitor cell differentiation|acid phosphatase activity|cytoplasm|mitochondrion|mitochondrial matrix|phospholipid metabolic process|phosphatidic acid biosynthetic process|dephosphorylation|lysophosphatidic acid phosphatase activity|lysobisphosphatidic acid metabolic process	WP4905	1q21.1 copy number variation syndrome	R-HSA-1430728,R-HSA-1483166,R-HSA-1483206,R-HSA-1483257,R-HSA-556833	Metabolism|Synthesis of PA|Glycerophospholipid biosynthesis|Phospholipid metabolism|Metabolism of lipids
ACP7	5.47866	5.30939	5.64792	1.06416	0.0897157	0.936224	0.972802	Up	0.085704	0	0.020498	0.0126194	0.0501029	0.0384024	390928	protein_coding	acid phosphatase 7%2C tartrate resistant (putative)			GO:0003993,GO:0005576,GO:0046872	acid phosphatase activity|extracellular region|metal ion binding
ACR	2.10381	1.28542	2.92219	2.25818	1.17516	0.476587	0.734783	Up	0	0.137132	0.0440158	0.0406468	0.0403451	0	49	protein_coding	acrosin			GO:0002020,GO:0002077,GO:0003677,GO:0004040,GO:0004252,GO:0005507,GO:0005515,GO:0005537,GO:0005576,GO:0005634,GO:0005798,GO:0007190,GO:0007338,GO:0007339,GO:0007340,GO:0007341,GO:0008236,GO:0008270,GO:0032991,GO:0042806,GO:0043159,GO:0048545	protease binding|acrosome matrix dispersal|DNA binding|amidase activity|serine-type endopeptidase activity|copper ion binding|protein binding|mannose binding|extracellular region|nucleus|Golgi-associated vesicle|activation of adenylate cyclase activity|single fertilization|binding of sperm to zona pellucida|acrosome reaction|penetration of zona pellucida|serine-type peptidase activity|zinc ion bi…			R-HSA-1187000,R-HSA-1300645,R-HSA-1474165	Fertilization|Acrosome Reaction and Sperm:Oocyte Membrane Binding|Reproduction
ACRBP	72.132	69.747	74.5169	1.06959	0.09706	0.712639	0.874333	Up	0.976891	1.44115	1.02426	1.11368	1.1357	0.974936	84519	protein_coding	acrosin binding protein			GO:0001669,GO:0001675,GO:0002080,GO:0003674,GO:0005576,GO:0005634,GO:0007286,GO:0008150,GO:0009566	acrosomal vesicle|acrosome assembly|acrosomal membrane|molecular_function|extracellular region|nucleus|spermatid development|biological_process|fertilization
ACSBG1	232.889	278.877	186.901	0.670226	-0.57728	0.000107072	0.00194712	Down	0.548454	0.626641	0.601947	0.901331	0.925815	0.825089	23205	protein_coding	acyl-CoA synthetase bubblegum family member 1	hsa00061,hsa00071,hsa04920,hsa03320	Fatty acid biosynthesis|Fatty acid degradation|Adipocytokine signaling pathway|PPAR signaling pathway	GO:0000038,GO:0001552,GO:0001676,GO:0004467,GO:0005524,GO:0005737,GO:0005783,GO:0005829,GO:0005886,GO:0016405,GO:0031410,GO:0031957,GO:0035338,GO:0042552,GO:0042759,GO:0051384	very long-chain fatty acid metabolic process|ovarian follicle atresia|long-chain fatty acid metabolic process|long-chain fatty acid-CoA ligase activity|ATP binding|cytoplasm|endoplasmic reticulum|cytosol|plasma membrane|CoA-ligase activity|cytoplasmic vesicle|very long-chain fatty acid-CoA ligase activity|long-chain fatty-acyl-CoA biosynthetic process|myelination|long-chain fatty acid biosyntheti…	WP5061,WP3965,WP3942	Fatty acid transporters|Lipid metabolism pathway|PPAR signaling pathway	R-HSA-1430728,R-HSA-556833,R-HSA-75105,R-HSA-75876,R-HSA-8978868	Metabolism|Metabolism of lipids|Fatty acyl-CoA biosynthesis|Synthesis of very long-chain fatty acyl-CoAs|Fatty acid metabolism
ACSF2	1060.25	1107.98	1012.52	0.913728	-0.130163	0.207013	0.476624	Down	11.7526	13.5909	12.463	13.8158	15.5131	12.1249	80221	protein_coding	acyl-CoA synthetase family member 2			GO:0001676,GO:0004467,GO:0005515,GO:0005524,GO:0005759,GO:0006631,GO:0006637,GO:0031956,GO:0047760	long-chain fatty acid metabolic process|long-chain fatty acid-CoA ligase activity|protein binding|ATP binding|mitochondrial matrix|fatty acid metabolic process|acyl-CoA metabolic process|medium-chain fatty acid-CoA ligase activity|butyrate-CoA ligase activity	WP368	Mitochondrial long chain fatty acid beta-oxidation	R-HSA-1430728,R-HSA-556833,R-HSA-77289,R-HSA-8978868	Metabolism|Metabolism of lipids|Mitochondrial Fatty Acid Beta-Oxidation|Fatty acid metabolism
ACSF3	573.703	579.555	567.852	0.97996	-0.0292057	0.799665	0.915196	Down	1.01252	1.11542	0.968108	1.13193	1.09669	0.93794	197322	protein_coding	acyl-CoA synthetase family member 3	hsa00061,hsa00280	Fatty acid biosynthesis|Valine, leucine and isoleucine degradation	GO:0005515,GO:0005524,GO:0005654,GO:0005739,GO:0005759,GO:0006631,GO:0006633,GO:0016878,GO:0031957,GO:0035338,GO:0090409,GO:0090410	protein binding|ATP binding|nucleoplasm|mitochondrion|mitochondrial matrix|fatty acid metabolic process|fatty acid biosynthetic process|acid-thiol ligase activity|very long-chain fatty acid-CoA ligase activity|long-chain fatty-acyl-CoA biosynthetic process|malonyl-CoA synthetase activity|malonate catabolic process	WP4686	Leucine, isoleucine and valine metabolism	R-HSA-1430728,R-HSA-556833,R-HSA-75105,R-HSA-75876,R-HSA-8978868	Metabolism|Metabolism of lipids|Fatty acyl-CoA biosynthesis|Synthesis of very long-chain fatty acyl-CoAs|Fatty acid metabolism
ACSL1	2088.28	2262.15	1914.41	0.845927	-0.241396	0.0347396	0.155718	Down	10.9061	11.3147	13.8213	15.0874	16.0116	11.5979	2180	protein_coding	acyl-CoA synthetase long chain family member 1	hsa00061,hsa00071,hsa04146,hsa04216,hsa04920,hsa03320,hsa04714	Fatty acid biosynthesis|Fatty acid degradation|Peroxisome|Ferroptosis|Adipocytokine signaling pathway|PPAR signaling pathway|Thermogenesis	GO:0000038,GO:0001676,GO:0004467,GO:0005524,GO:0005739,GO:0005741,GO:0005778,GO:0005783,GO:0005789,GO:0005886,GO:0007584,GO:0008610,GO:0010747,GO:0014070,GO:0015908,GO:0016020,GO:0019432,GO:0033211,GO:0034201,GO:0035338,GO:0042178,GO:0044539,GO:0047676,GO:0050197,GO:0070251,GO:0071902,GO:0090434,GO:0120162	very long-chain fatty acid metabolic process|long-chain fatty acid metabolic process|long-chain fatty acid-CoA ligase activity|ATP binding|mitochondrion|mitochondrial outer membrane|peroxisomal membrane|endoplasmic reticulum|endoplasmic reticulum membrane|plasma membrane|response to nutrient|lipid biosynthetic process|positive regulation of long-chain fatty acid import across plasma membrane|resp…	WP368,WP4321,WP4724,WP5323,WP5061,WP4718,WP4313,WP5181,WP357,WP5329,WP143,WP3942,WP4723,WP5315	Mitochondrial long chain fatty acid beta-oxidation|Thermogenesis|Omega-9 fatty acid synthesis|Fatty Acids and Lipoproteins Transport in Hepatocytes|Fatty acid transporters|Cholesterol metabolism with Bloch and Kandutsch-Russell pathways|Ferroptosis|Roles of ceramides in development of insulin resistance|Fatty acid biosynthesis|Cholesterol biosynthesis pathway in hepatocytes|Fatty acid beta-oxidat…	R-HSA-1430728,R-HSA-1989781,R-HSA-2046104,R-HSA-2046105,R-HSA-2046106,R-HSA-400206,R-HSA-556833,R-HSA-75105,R-HSA-75876,R-HSA-8978868	Metabolism|PPARA activates gene expression|alpha-linolenic (omega3) and linoleic (omega6) acid metabolism|Linoleic acid (LA) metabolism|alpha-linolenic acid (ALA) metabolism|Regulation of lipid metabolism by PPARalpha|Metabolism of lipids|Fatty acyl-CoA biosynthesis|Synthesis of very long-chain fatty acyl-CoAs|Fatty acid metabolism
ACSL3	4537.95	4626.81	4449.08	0.96147	-0.0566865	0.465901	0.72658	Down	21.7706	22.8504	25.5912	25.128	25.0088	22.8621	2181	protein_coding	acyl-CoA synthetase long chain family member 3	hsa00061,hsa00071,hsa04146,hsa04216,hsa04920,hsa03320,hsa04714	Fatty acid biosynthesis|Fatty acid degradation|Peroxisome|Ferroptosis|Adipocytokine signaling pathway|PPAR signaling pathway|Thermogenesis	GO:0001676,GO:0004467,GO:0005515,GO:0005524,GO:0005741,GO:0005778,GO:0005783,GO:0005789,GO:0005794,GO:0005811,GO:0005886,GO:0006631,GO:0016020,GO:0019901,GO:0019904,GO:0030182,GO:0031956,GO:0034379,GO:0035336,GO:0035338,GO:0042998,GO:0044539,GO:0047676,GO:0048471,GO:0051047,GO:0090433,GO:2001247	long-chain fatty acid metabolic process|long-chain fatty acid-CoA ligase activity|protein binding|ATP binding|mitochondrial outer membrane|peroxisomal membrane|endoplasmic reticulum|endoplasmic reticulum membrane|Golgi apparatus|lipid droplet|plasma membrane|fatty acid metabolic process|membrane|protein kinase binding|protein domain specific binding|neuron differentiation|medium-chain fatty acid-…	WP368,WP4321,WP4724,WP5323,WP5061,WP4718,WP5241,WP4313,WP357,WP4352,WP5329,WP143,WP3942,WP4723	Mitochondrial long chain fatty acid beta-oxidation|Thermogenesis|Omega-9 fatty acid synthesis|Fatty Acids and Lipoproteins Transport in Hepatocytes|Fatty acid transporters|Cholesterol metabolism with Bloch and Kandutsch-Russell pathways|Mitochondrial beta-oxidation|Ferroptosis|Fatty acid biosynthesis|Ciliary landscape|Cholesterol biosynthesis pathway in hepatocytes|Fatty acid beta-oxidation|PPAR …	R-HSA-1430728,R-HSA-163685,R-HSA-400451,R-HSA-422356,R-HSA-434313,R-HSA-556833,R-HSA-75105,R-HSA-75876,R-HSA-8978868	Metabolism|Integration of energy metabolism|Free fatty acids regulate insulin secretion|Regulation of insulin secretion|Intracellular metabolism of fatty acids regulates insulin secretion|Metabolism of lipids|Fatty acyl-CoA biosynthesis|Synthesis of very long-chain fatty acyl-CoAs|Fatty acid metabolism
ACSL4	1517.54	1705.3	1329.78	0.77944	-0.359491	0.000177515	0.0028541	Down	7.24116	6.64928	7.7789	9.50978	10.1127	8.22081	2182	protein_coding	acyl-CoA synthetase long chain family member 4	hsa00061,hsa00071,hsa04146,hsa04216,hsa04920,hsa03320,hsa04714	Fatty acid biosynthesis|Fatty acid degradation|Peroxisome|Ferroptosis|Adipocytokine signaling pathway|PPAR signaling pathway|Thermogenesis	GO:0001676,GO:0004467,GO:0005524,GO:0005737,GO:0005741,GO:0005778,GO:0005783,GO:0005789,GO:0005811,GO:0005886,GO:0006629,GO:0006631,GO:0016020,GO:0030182,GO:0031957,GO:0032024,GO:0035336,GO:0035338,GO:0044233,GO:0047676,GO:0060136,GO:0070062,GO:0090433	long-chain fatty acid metabolic process|long-chain fatty acid-CoA ligase activity|ATP binding|cytoplasm|mitochondrial outer membrane|peroxisomal membrane|endoplasmic reticulum|endoplasmic reticulum membrane|lipid droplet|plasma membrane|lipid metabolic process|fatty acid metabolic process|membrane|neuron differentiation|very long-chain fatty acid-CoA ligase activity|positive regulation of insulin…	WP368,WP4321,WP4724,WP5061,WP4718,WP4313,WP357,WP143,WP3942,WP4723	Mitochondrial long chain fatty acid beta-oxidation|Thermogenesis|Omega-9 fatty acid synthesis|Fatty acid transporters|Cholesterol metabolism with Bloch and Kandutsch-Russell pathways|Ferroptosis|Fatty acid biosynthesis|Fatty acid beta-oxidation|PPAR signaling pathway|Omega-3 / omega-6 fatty acid synthesis	R-HSA-1430728,R-HSA-163685,R-HSA-400451,R-HSA-422356,R-HSA-434313,R-HSA-556833,R-HSA-75105,R-HSA-75876,R-HSA-8978868	Metabolism|Integration of energy metabolism|Free fatty acids regulate insulin secretion|Regulation of insulin secretion|Intracellular metabolism of fatty acids regulates insulin secretion|Metabolism of lipids|Fatty acyl-CoA biosynthesis|Synthesis of very long-chain fatty acyl-CoAs|Fatty acid metabolism
ACSL5	103.285	110.146	96.4247	0.873348	-0.195371	0.430385	0.699024	Down	0.732574	0.542162	0.976178	0.778183	0.978894	0.812816	51703	protein_coding	acyl-CoA synthetase long chain family member 5	hsa00061,hsa00071,hsa04146,hsa04216,hsa04920,hsa03320,hsa04714	Fatty acid biosynthesis|Fatty acid degradation|Peroxisome|Ferroptosis|Adipocytokine signaling pathway|PPAR signaling pathway|Thermogenesis	GO:0001676,GO:0004467,GO:0005515,GO:0005524,GO:0005654,GO:0005730,GO:0005739,GO:0005741,GO:0005783,GO:0005789,GO:0005886,GO:0010747,GO:0016020,GO:0035338,GO:0047676	long-chain fatty acid metabolic process|long-chain fatty acid-CoA ligase activity|protein binding|ATP binding|nucleoplasm|nucleolus|mitochondrion|mitochondrial outer membrane|endoplasmic reticulum|endoplasmic reticulum membrane|plasma membrane|positive regulation of long-chain fatty acid import across plasma membrane|membrane|long-chain fatty-acyl-CoA biosynthetic process|arachidonate-CoA ligase …	WP4321,WP5323,WP5061,WP4313,WP357,WP143,WP3942	Thermogenesis|Fatty Acids and Lipoproteins Transport in Hepatocytes|Fatty acid transporters|Ferroptosis|Fatty acid biosynthesis|Fatty acid beta-oxidation|PPAR signaling pathway	R-HSA-1430728,R-HSA-556833,R-HSA-75105,R-HSA-75876,R-HSA-8978868	Metabolism|Metabolism of lipids|Fatty acyl-CoA biosynthesis|Synthesis of very long-chain fatty acyl-CoAs|Fatty acid metabolism
ACSL6	6.68295	7.72521	5.64069	0.733089	-0.44794	0.580748	0.801091	Down	0.0165473	0.0287704	0.0277036	0.0213193	0.0296255	0.0475766	23305	protein_coding	acyl-CoA synthetase long chain family member 6	hsa00061,hsa00071,hsa04146,hsa04216,hsa04920,hsa03320,hsa04714	Fatty acid biosynthesis|Fatty acid degradation|Peroxisome|Ferroptosis|Adipocytokine signaling pathway|PPAR signaling pathway|Thermogenesis	GO:0000038,GO:0001676,GO:0004467,GO:0005524,GO:0005741,GO:0005778,GO:0005783,GO:0005789,GO:0005886,GO:0006637,GO:0007405,GO:0016020,GO:0035338,GO:0042803,GO:0047676	very long-chain fatty acid metabolic process|long-chain fatty acid metabolic process|long-chain fatty acid-CoA ligase activity|ATP binding|mitochondrial outer membrane|peroxisomal membrane|endoplasmic reticulum|endoplasmic reticulum membrane|plasma membrane|acyl-CoA metabolic process|neuroblast proliferation|membrane|long-chain fatty-acyl-CoA biosynthetic process|protein homodimerization activity…	WP4321,WP5316,WP5323,WP5061,WP4313,WP357,WP143,WP3942	Thermogenesis|Primary ovarian insufficiency|Fatty Acids and Lipoproteins Transport in Hepatocytes|Fatty acid transporters|Ferroptosis|Fatty acid biosynthesis|Fatty acid beta-oxidation|PPAR signaling pathway	R-HSA-1430728,R-HSA-556833,R-HSA-75105,R-HSA-75876,R-HSA-8978868	Metabolism|Metabolism of lipids|Fatty acyl-CoA biosynthesis|Synthesis of very long-chain fatty acyl-CoAs|Fatty acid metabolism
ACSM1	4.05621	4.33804	3.77437	0.862994	-0.212578	0.84647	0.93694	Down	0.00533118	0.0105934	0.0476027	0.0274744	0.0163623	0.0278694	116285	protein_coding	acyl-CoA synthetase medium chain family member 1	hsa00650,hsa00785	Butanoate metabolism|Lipoic acid metabolism	GO:0001676,GO:0004321,GO:0004467,GO:0005515,GO:0005524,GO:0005525,GO:0005759,GO:0006633,GO:0006637,GO:0006805,GO:0015645,GO:0015980,GO:0016405,GO:0018858,GO:0018874,GO:0019395,GO:0019605,GO:0042632,GO:0046872,GO:0047760,GO:0070062,GO:0072562,GO:0102391	long-chain fatty acid metabolic process|fatty-acyl-CoA synthase activity|long-chain fatty acid-CoA ligase activity|protein binding|ATP binding|GTP binding|mitochondrial matrix|fatty acid biosynthetic process|acyl-CoA metabolic process|xenobiotic metabolic process|fatty acid ligase activity|energy derivation by oxidation of organic compounds|CoA-ligase activity|benzoate-CoA ligase activity|benzoat…	WP3871	Valproic acid pathway	R-HSA-1430728,R-HSA-156580,R-HSA-156587,R-HSA-159424,R-HSA-177135,R-HSA-177162,R-HSA-211859	Metabolism|Phase II - Conjugation of compounds|Amino Acid conjugation|Conjugation of carboxylic acids|Conjugation of benzoate with glycine|Conjugation of phenylacetate with glutamine|Biological oxidations
ACSM3	145.892	145.651	146.132	1.00292	0.00420975	0.98298	0.994416	Up	1.07348	1.18029	1.00644	1.0253	1.33252	0.905357	6296	protein_coding	acyl-CoA synthetase medium chain family member 3	hsa00650	Butanoate metabolism	GO:0004321,GO:0005524,GO:0005739,GO:0005759,GO:0006633,GO:0006637,GO:0008217,GO:0015645,GO:0018729,GO:0042632,GO:0043759,GO:0046872,GO:0047760,GO:0050218	fatty-acyl-CoA synthase activity|ATP binding|mitochondrion|mitochondrial matrix|fatty acid biosynthetic process|acyl-CoA metabolic process|regulation of blood pressure|fatty acid ligase activity|propionate CoA-transferase activity|cholesterol homeostasis|methylbutanoate-CoA ligase activity|metal ion binding|butyrate-CoA ligase activity|propionate-CoA ligase activity			R-HSA-1430728,R-HSA-556833,R-HSA-77286,R-HSA-77289,R-HSA-77352,R-HSA-8978868	Metabolism|Metabolism of lipids|mitochondrial fatty acid beta-oxidation of saturated fatty acids|Mitochondrial Fatty Acid Beta-Oxidation|Beta oxidation of butanoyl-CoA to acetyl-CoA|Fatty acid metabolism
ACSS1	134.053	159.907	108.198	0.677158	-0.562436	0.00293163	0.0250615	Down	0.758241	0.865983	0.767207	1.16133	1.23971	1.13357	84532	protein_coding	acyl-CoA synthetase short chain family member 1	hsa00010,hsa00620,hsa00630,hsa00640	Glycolysis / Gluconeogenesis|Pyruvate metabolism|Glyoxylate and dicarboxylate metabolism|Propanoate metabolism	GO:0003987,GO:0005515,GO:0005524,GO:0005739,GO:0005759,GO:0006069,GO:0006085,GO:0016208,GO:0019413,GO:0019427,GO:0019542,GO:0050218	acetate-CoA ligase activity|protein binding|ATP binding|mitochondrion|mitochondrial matrix|ethanol oxidation|acetyl-CoA biosynthetic process|AMP binding|acetate biosynthetic process|acetyl-CoA biosynthetic process from acetate|propionate biosynthetic process|propionate-CoA ligase activity	WP1982,WP430,WP5111,WP3925	Sterol regulatory element-binding proteins (SREBP) signaling|Statin inhibition of cholesterol production|Familial hyperlipidemia type 4|Amino acid metabolism	R-HSA-1430728,R-HSA-211859,R-HSA-211945,R-HSA-71384	Metabolism|Biological oxidations|Phase I - Functionalization of compounds|Ethanol oxidation
ACSS2	1782.63	1791.16	1774.09	0.990759	-0.0133935	0.873049	0.947848	Down	15.9042	16.6594	15.6967	16.7433	15.9228	16.0353	55902	protein_coding	acyl-CoA synthetase short chain family member 2	hsa00010,hsa00620,hsa00630,hsa00640	Glycolysis / Gluconeogenesis|Pyruvate metabolism|Glyoxylate and dicarboxylate metabolism|Propanoate metabolism	GO:0003987,GO:0005524,GO:0005737,GO:0005759,GO:0005829,GO:0006069,GO:0006085,GO:0008610,GO:0016208,GO:0019427,GO:0050218	acetate-CoA ligase activity|ATP binding|cytoplasm|mitochondrial matrix|cytosol|ethanol oxidation|acetyl-CoA biosynthetic process|lipid biosynthetic process|AMP binding|acetyl-CoA biosynthetic process from acetate|propionate-CoA ligase activity	WP3996,WP4966,WP3965,WP521,WP357,WP143	Ethanol effects on histone modifications|Fluoroacetic acid toxicity|Lipid metabolism pathway|Amino acid conjugation of benzoic acid|Fatty acid biosynthesis|Fatty acid beta-oxidation	R-HSA-1430728,R-HSA-1592230,R-HSA-1852241,R-HSA-211859,R-HSA-211945,R-HSA-2151201,R-HSA-71384	Metabolism|Mitochondrial biogenesis|Organelle biogenesis and maintenance|Biological oxidations|Phase I - Functionalization of compounds|Transcriptional activation of mitochondrial biogenesis|Ethanol oxidation
ACSS3	768.817	817.23	720.404	0.881287	-0.182316	0.0727227	0.254612	Down	2.30898	2.40891	2.70986	2.87356	2.81506	2.72837	79611	protein_coding	acyl-CoA synthetase short chain family member 3	hsa00640	Propanoate metabolism	GO:0003987,GO:0005515,GO:0005524,GO:0005739,GO:0005759,GO:0043231,GO:0046951,GO:0047760,GO:0050218	acetate-CoA ligase activity|protein binding|ATP binding|mitochondrion|mitochondrial matrix|intracellular membrane-bounded organelle|ketone body biosynthetic process|butyrate-CoA ligase activity|propionate-CoA ligase activity			R-HSA-1430728,R-HSA-556833,R-HSA-74182,R-HSA-77111	Metabolism|Metabolism of lipids|Ketone body metabolism|Synthesis of Ketone Bodies
ACTA1	9.19388	5.2712	13.1166	2.48924	1.3157	0.127278	0.361609	Up	0.567337	0.131522	0.0633225	0.136443	0.0967363	0.0790884	58	protein_coding	actin alpha 1%2C skeletal muscle			GO:0001725,GO:0005200,GO:0005515,GO:0005524,GO:0005615,GO:0005829,GO:0005865,GO:0005884,GO:0006936,GO:0009612,GO:0009991,GO:0010226,GO:0010628,GO:0015629,GO:0016787,GO:0017022,GO:0030017,GO:0030027,GO:0030175,GO:0030240,GO:0043503,GO:0043531,GO:0044297,GO:0048545,GO:0048741,GO:0070062,GO:0071417,GO:0072562,GO:0090131	stress fiber|structural constituent of cytoskeleton|protein binding|ATP binding|extracellular space|cytosol|striated muscle thin filament|actin filament|muscle contraction|response to mechanical stimulus|response to extracellular stimulus|response to lithium ion|positive regulation of gene expression|actin cytoskeleton|hydrolase activity|myosin binding|sarcomere|lamellipodium|filopodium|skeletal …	WP289,WP383,WP5055,WP4754,WP314,WP3680,WP4534,WP5087	Myometrial relaxation and contraction pathways|Striated muscle contraction pathway|Burn wound healing|IL-18 signaling pathway|Fas ligand pathway and stress induction of heat shock proteins|Physico-chemical features and toxicity-associated pathways|Mechanoregulation and pathology of YAP/TAZ via Hippo and non-Hippo mechanisms|Malignant pleural mesothelioma	R-HSA-390522,R-HSA-397014	Striated Muscle Contraction|Muscle contraction
ACTA2	103.506	85.4295	121.582	1.42285	0.508784	0.0212253	0.109299	Up	1.82467	2.26221	1.8277	1.43062	1.5636	1.17399	59	protein_coding	actin alpha 2%2C smooth muscle	hsa04371,hsa04926,hsa04270	Apelin signaling pathway|Relaxin signaling pathway|Vascular smooth muscle contraction	GO:0001725,GO:0005524,GO:0005604,GO:0005615,GO:0005737,GO:0005829,GO:0008217,GO:0009615,GO:0010628,GO:0016787,GO:0019901,GO:0030027,GO:0030175,GO:0030485,GO:0031514,GO:0032991,GO:0044297,GO:0061041,GO:0061870,GO:0061874,GO:0070062,GO:0070374,GO:0071560,GO:0072144,GO:0090131,GO:2000491	stress fiber|ATP binding|basement membrane|extracellular space|cytoplasm|cytosol|regulation of blood pressure|response to virus|positive regulation of gene expression|hydrolase activity|protein kinase binding|lamellipodium|filopodium|smooth muscle contractile fiber|motile cilium|protein-containing complex|cell body|regulation of wound healing|positive regulation of hepatic stellate cell migration…	WP289,WP5097,WP383,WP5036,WP4754,WP4657,WP5236,WP4534,WP4838,WP5087	Myometrial relaxation and contraction pathways|CCL18 signaling pathway|Striated muscle contraction pathway|Angiotensin II receptor type 1 pathway|IL-18 signaling pathway|22q11.2 copy number variation syndrome|Markers of kidney cell lineage|Mechanoregulation and pathology of YAP/TAZ via Hippo and non-Hippo mechanisms|Regucalcin in proximal tubule epithelial kidney cells|Malignant pleural mesotheli…	R-HSA-157118,R-HSA-162582,R-HSA-397014,R-HSA-445355,R-HSA-9013694,R-HSA-9013695	Signaling by NOTCH|Signal Transduction|Muscle contraction|Smooth Muscle Contraction|Signaling by NOTCH4|NOTCH4 Intracellular Domain Regulates Transcription
ACTB	110258	93749.8	126767	1.35219	0.435302	7.28e-11	1.55e-08	Up	2025.5	2125.15	2000.22	1547.94	1521.73	1478.65	60	protein_coding	actin beta	hsa04015,hsa04390,hsa04145,hsa04210,hsa04510,hsa04520,hsa04530,hsa04810,hsa04611,hsa04613,hsa04670,hsa04921,hsa04919,hsa04971,hsa04714,hsa05205,hsa05225,hsa05164,hsa05110,hsa05130,hsa05132,hsa05131,hsa05135,hsa05100,hsa05014,hsa05418,hsa05410,hsa05412,hsa05414,hsa05416	Rap1 signaling pathway|Hippo signaling pathway|Phagosome|Apoptosis|Focal adhesion|Adherens junction|Tight junction|Regulation of actin cytoskeleton|Platelet activation|Neutrophil extracellular trap formation|Leukocyte transendothelial migration|Oxytocin signaling pathway|Thyroid hormone signaling pathway|Gastric acid secretion|Thermogenesis|Proteoglycans in cancer|Hepatocellular carcinoma|Influen…	GO:0000079,GO:0000776,GO:0000785,GO:0000786,GO:0001738,GO:0001895,GO:0005200,GO:0005515,GO:0005524,GO:0005615,GO:0005634,GO:0005654,GO:0005737,GO:0005829,GO:0005856,GO:0005886,GO:0005903,GO:0005911,GO:0005912,GO:0005925,GO:0006338,GO:0006357,GO:0007163,GO:0008284,GO:0015629,GO:0016020,GO:0016363,GO:0016514,GO:0016573,GO:0016586,GO:0016787,GO:0019894,GO:0019901,GO:0021762,GO:0022898,GO:0030027,GO:…	regulation of cyclin-dependent protein serine/threonine kinase activity|kinetochore|chromatin|nucleosome|morphogenesis of a polarized epithelium|retina homeostasis|structural constituent of cytoskeleton|protein binding|ATP binding|extracellular space|nucleus|nucleoplasm|cytoplasm|cytosol|cytoskeleton|plasma membrane|brush border|cell-cell junction|adherens junction|focal adhesion|chromatin remode…	WP306,WP5115,WP4321,WP289,WP2636,WP2118,WP51,WP4298,WP314,WP4879,WP2272,WP4534,WP5087,WP4217	Focal adhesion|Network map of SARS-CoV-2 signaling pathway|Thermogenesis|Myometrial relaxation and contraction pathways|Common pathways underlying drug addiction|Arrhythmogenic right ventricular cardiomyopathy|Regulation of actin cytoskeleton|Acute viral myocarditis|Fas ligand pathway and stress induction of heat shock proteins|Overlap between signal transduction pathways contributing to LMNA lam…	R-HSA-109582,R-HSA-1266738,R-HSA-1266738,R-HSA-1445148,R-HSA-1500931,R-HSA-1500931,R-HSA-157858,R-HSA-162582,R-HSA-162582,R-HSA-1643685,R-HSA-1643685,R-HSA-168249,R-HSA-168249,R-HSA-168256,R-HSA-168256,R-HSA-190828,R-HSA-190873,R-HSA-194138,R-HSA-194315,R-HSA-194315,R-HSA-195258,R-HSA-195258,R-HSA-196025,R-HSA-199991,R-HSA-199991,R-HSA-2029480,R-HSA-2029480,R-HSA-2029482,R-HSA-2029482,R-HSA-21216…	Hemostasis|Developmental Biology|Developmental Biology|Translocation of SLC2A4 (GLUT4) to the plasma membrane|Cell-Cell communication|Cell-Cell communication|Gap junction trafficking and regulation|Signal Transduction|Signal Transduction|Disease|Disease|Innate Immune System|Innate Immune System|Immune System|Immune System|Gap junction trafficking|Gap junction degradation|Signaling by VEGF|Signali…
ACTBL2	330.177	362.238	298.116	0.823263	-0.280575	0.0341953	0.154193	Down	2.82572	3.399	3.16515	3.85904	3.89235	3.65073	345651	protein_coding	actin beta like 2			GO:0003674,GO:0005515,GO:0005524,GO:0005615,GO:0005737,GO:0008150,GO:0016020,GO:0019901,GO:0035267,GO:0048870,GO:0070062,GO:0098973,GO:0098974,GO:0098978	molecular_function|protein binding|ATP binding|extracellular space|cytoplasm|biological_process|membrane|protein kinase binding|NuA4 histone acetyltransferase complex|cell motility|extracellular exosome|structural constituent of postsynaptic actin cytoskeleton|postsynaptic actin cytoskeleton organization|glutamatergic synapse
ACTG1	59940.5	53417.3	66463.8	1.24425	0.315278	7.7e-06	0.000239317	Up	949.665	999.576	917.686	767.702	781.863	754.364	71	protein_coding	actin gamma 1	hsa04015,hsa04390,hsa04145,hsa04210,hsa04510,hsa04520,hsa04530,hsa04810,hsa04611,hsa04613,hsa04670,hsa04921,hsa04919,hsa04971,hsa04714,hsa05205,hsa05225,hsa05164,hsa05110,hsa05130,hsa05132,hsa05131,hsa05135,hsa05100,hsa05014,hsa05418,hsa05410,hsa05412,hsa05414,hsa05416	Rap1 signaling pathway|Hippo signaling pathway|Phagosome|Apoptosis|Focal adhesion|Adherens junction|Tight junction|Regulation of actin cytoskeleton|Platelet activation|Neutrophil extracellular trap formation|Leukocyte transendothelial migration|Oxytocin signaling pathway|Thyroid hormone signaling pathway|Gastric acid secretion|Thermogenesis|Proteoglycans in cancer|Hepatocellular carcinoma|Influen…	GO:0001525,GO:0001738,GO:0001895,GO:0005200,GO:0005515,GO:0005522,GO:0005524,GO:0005615,GO:0005634,GO:0005829,GO:0005856,GO:0005884,GO:0005886,GO:0005911,GO:0005925,GO:0009612,GO:0010628,GO:0016020,GO:0016787,GO:0030016,GO:0030335,GO:0031625,GO:0031941,GO:0035633,GO:0042802,GO:0043296,GO:0044305,GO:0045214,GO:0045335,GO:0051492,GO:0051592,GO:0051893,GO:0070062,GO:0070527,GO:0071346,GO:0072562,GO:…	angiogenesis|morphogenesis of a polarized epithelium|retina homeostasis|structural constituent of cytoskeleton|protein binding|profilin binding|ATP binding|extracellular space|nucleus|cytosol|cytoskeleton|actin filament|plasma membrane|cell-cell junction|focal adhesion|response to mechanical stimulus|positive regulation of gene expression|membrane|hydrolase activity|myofibril|positive regulation …	WP306,WP5115,WP4321,WP289,WP2636,WP383,WP2118,WP51,WP314,WP2272,WP4534,WP5087,WP3888,WP4217	Focal adhesion|Network map of SARS-CoV-2 signaling pathway|Thermogenesis|Myometrial relaxation and contraction pathways|Common pathways underlying drug addiction|Striated muscle contraction pathway|Arrhythmogenic right ventricular cardiomyopathy|Regulation of actin cytoskeleton|Fas ligand pathway and stress induction of heat shock proteins|Pathogenic Escherichia coli infection|Mechanoregulation a…	R-HSA-1266738,R-HSA-1266738,R-HSA-1445148,R-HSA-1500931,R-HSA-1500931,R-HSA-157858,R-HSA-162582,R-HSA-162582,R-HSA-1643685,R-HSA-1643685,R-HSA-168249,R-HSA-168249,R-HSA-168256,R-HSA-168256,R-HSA-190828,R-HSA-190873,R-HSA-194138,R-HSA-194315,R-HSA-194315,R-HSA-195258,R-HSA-195258,R-HSA-196025,R-HSA-199991,R-HSA-199991,R-HSA-2029480,R-HSA-2029480,R-HSA-2029482,R-HSA-2029482,R-HSA-2682334,R-HSA-3737…	Developmental Biology|Developmental Biology|Translocation of SLC2A4 (GLUT4) to the plasma membrane|Cell-Cell communication|Cell-Cell communication|Gap junction trafficking and regulation|Signal Transduction|Signal Transduction|Disease|Disease|Innate Immune System|Innate Immune System|Immune System|Immune System|Gap junction trafficking|Gap junction degradation|Signaling by VEGF|Signaling by Rho G…
ACTG2	16.1806	13.9575	18.4036	1.32335	0.404196	0.457406	0.719946	Up	0.225423	0.541247	0.314503	0.251707	0.269057	0.294606	72	protein_coding	actin gamma 2%2C smooth muscle	hsa04270	Vascular smooth muscle contraction	GO:0005524,GO:0005615,GO:0005737,GO:0005829,GO:0010628,GO:0016787,GO:0030027,GO:0030175,GO:0032982,GO:0044297,GO:0070062,GO:0071944,GO:0072562,GO:0090131	ATP binding|extracellular space|cytoplasm|cytosol|positive regulation of gene expression|hydrolase activity|lamellipodium|filopodium|myosin filament|cell body|extracellular exosome|cell periphery|blood microparticle|mesenchyme migration	WP2636,WP4534,WP5087	Common pathways underlying drug addiction|Mechanoregulation and pathology of YAP/TAZ via Hippo and non-Hippo mechanisms|Malignant pleural mesothelioma	R-HSA-397014,R-HSA-445355	Muscle contraction|Smooth Muscle Contraction
ACTL6A	2932.44	3035.84	2829.04	0.931604	-0.102211	0.312423	0.594514	Down	39.7303	40.8872	50.3508	49.9348	49.9434	40.8104	86	protein_coding	actin like 6A	hsa04714,hsa05225	Thermogenesis|Hepatocellular carcinoma	GO:0000723,GO:0000776,GO:0000785,GO:0000786,GO:0001825,GO:0003407,GO:0003682,GO:0003713,GO:0005515,GO:0005634,GO:0005654,GO:0005886,GO:0006275,GO:0006281,GO:0006282,GO:0006310,GO:0006338,GO:0006355,GO:0006357,GO:0007165,GO:0007399,GO:0008284,GO:0016363,GO:0016514,GO:0016573,GO:0016586,GO:0021510,GO:0030071,GO:0031011,GO:0031492,GO:0032991,GO:0033044,GO:0035060,GO:0035267,GO:0042981,GO:0043967,GO:…	telomere maintenance|kinetochore|chromatin|nucleosome|blastocyst formation|neural retina development|chromatin binding|transcription coactivator activity|protein binding|nucleus|nucleoplasm|plasma membrane|regulation of DNA replication|DNA repair|regulation of DNA repair|DNA recombination|chromatin remodeling|regulation of DNA-templated transcription|regulation of transcription by RNA polymerase …	WP3959,WP4204,WP4321,WP2263,WP2361	DNA IR-double strand breaks and cellular response via ATM|Tumor suppressor activity of SMARCB1|Thermogenesis|Androgen receptor network in prostate cancer|Gastric cancer network 1	R-HSA-212436,R-HSA-3214847,R-HSA-3214858,R-HSA-3247509,R-HSA-3247509,R-HSA-392499,R-HSA-4839726,R-HSA-4839726,R-HSA-5688426,R-HSA-5689603,R-HSA-5696394,R-HSA-5696398,R-HSA-5696399,R-HSA-597592,R-HSA-73857,R-HSA-73894,R-HSA-74160,R-HSA-8878171,R-HSA-8939243	Generic Transcription Pathway|HATs acetylate histones|RMTs methylate histone arginines|Chromatin modifying enzymes|Chromatin modifying enzymes|Metabolism of proteins|Chromatin organization|Chromatin organization|Deubiquitination|UCH proteinases|DNA Damage Recognition in GG-NER|Nucleotide Excision Repair|Global Genome Nucleotide Excision Repair (GG-NER)|Post-translational protein modification|RNA …
ACTN1	5716.32	5690.25	5742.4	1.0092	0.0132169	0.848037	0.937368	Up	34.3157	33.7314	33.9577	33.684	34.8271	32.5956	87	protein_coding	actinin alpha 1	hsa04510,hsa04520,hsa04530,hsa04810,hsa04670,hsa05203,hsa05131,hsa05146,hsa05322	Focal adhesion|Adherens junction|Tight junction|Regulation of actin cytoskeleton|Leukocyte transendothelial migration|Viral carcinogenesis|Shigellosis|Amoebiasis|Systemic lupus erythematosus	GO:0001725,GO:0001726,GO:0003725,GO:0005178,GO:0005509,GO:0005515,GO:0005519,GO:0005576,GO:0005615,GO:0005634,GO:0005737,GO:0005829,GO:0005884,GO:0005886,GO:0005903,GO:0005911,GO:0005916,GO:0005925,GO:0007015,GO:0017166,GO:0019904,GO:0030018,GO:0030036,GO:0030054,GO:0030168,GO:0030220,GO:0030374,GO:0030864,GO:0031093,GO:0031143,GO:0036344,GO:0042803,GO:0042981,GO:0042995,GO:0043197,GO:0044325,GO:…	stress fiber|ruffle|double-stranded RNA binding|integrin binding|calcium ion binding|protein binding|cytoskeletal regulatory protein binding|extracellular region|extracellular space|nucleus|cytoplasm|cytosol|actin filament|plasma membrane|brush border|cell-cell junction|fascia adherens|focal adhesion|actin filament organization|vinculin binding|protein domain specific binding|Z disc|actin cytoske…	WP306,WP2118,WP4560,WP51,WP4217	Focal adhesion|Arrhythmogenic right ventricular cardiomyopathy|MFAP5 effect on permeability and motility of endothelial cells via cytoskeleton rearrangement|Regulation of actin cytoskeleton|Ebola virus infection in host	R-HSA-109582,R-HSA-114608,R-HSA-1474244,R-HSA-1500931,R-HSA-1500931,R-HSA-162582,R-HSA-194315,R-HSA-3000170,R-HSA-3000171,R-HSA-373753,R-HSA-446353,R-HSA-446388,R-HSA-446728,R-HSA-76002,R-HSA-76005,R-HSA-9012999,R-HSA-9013405,R-HSA-9013418,R-HSA-9035034,R-HSA-9706574,R-HSA-9716542	Hemostasis|Platelet degranulation |Extracellular matrix organization|Cell-Cell communication|Cell-Cell communication|Signal Transduction|Signaling by Rho GTPases|Syndecan interactions|Non-integrin membrane-ECM interactions|Nephrin family interactions|Cell-extracellular matrix interactions|Regulation of cytoskeletal remodeling and cell spreading by IPP complex components|Cell junction organization…
ACTN2	35.8629	32.806	38.9198	1.18567	0.2457	0.498136	0.747673	Up	0.155752	0.248696	0.273178	0.194934	0.187797	0.186105	88	protein_coding	actinin alpha 2	hsa05412	Arrhythmogenic right ventricular cardiomyopathy	GO:0005178,GO:0005509,GO:0005515,GO:0005546,GO:0005576,GO:0005829,GO:0005856,GO:0005884,GO:0005886,GO:0005925,GO:0007155,GO:0008092,GO:0008307,GO:0019904,GO:0030018,GO:0030035,GO:0030036,GO:0030054,GO:0030175,GO:0030274,GO:0030374,GO:0030864,GO:0031093,GO:0031143,GO:0031432,GO:0042391,GO:0042802,GO:0042981,GO:0042995,GO:0043197,GO:0043267,GO:0043268,GO:0044325,GO:0045214,GO:0045893,GO:0048041,GO:…	integrin binding|calcium ion binding|protein binding|phosphatidylinositol-4,5-bisphosphate binding|extracellular region|cytosol|cytoskeleton|actin filament|plasma membrane|focal adhesion|cell adhesion|cytoskeletal protein binding|structural constituent of muscle|protein domain specific binding|Z disc|microspike assembly|actin cytoskeleton organization|cell junction|filopodium|LIM domain binding|n…	WP383,WP2118,WP4008	Striated muscle contraction pathway|Arrhythmogenic right ventricular cardiomyopathy|NO/cGMP/PKG mediated neuroprotection	R-HSA-109582,R-HSA-112314,R-HSA-112314,R-HSA-112315,R-HSA-112315,R-HSA-112316,R-HSA-112316,R-HSA-114608,R-HSA-1500931,R-HSA-162582,R-HSA-373753,R-HSA-390522,R-HSA-397014,R-HSA-438064,R-HSA-438066,R-HSA-438066,R-HSA-442742,R-HSA-442755,R-HSA-442755,R-HSA-442982,R-HSA-5673001,R-HSA-5683057,R-HSA-5684996,R-HSA-76002,R-HSA-76005,R-HSA-9609736,R-HSA-9617324,R-HSA-9620244	Hemostasis|Neurotransmitter receptors and postsynaptic signal transmission|Neurotransmitter receptors and postsynaptic signal transmission|Transmission across Chemical Synapses|Transmission across Chemical Synapses|Neuronal System|Neuronal System|Platelet degranulation |Cell-Cell communication|Signal Transduction|Nephrin family interactions|Striated Muscle Contraction|Muscle contraction|Post NMDA…
ACTN3	14.6792	17.5022	11.8562	0.681804	-0.55257	0.342069	0.621798	Down	0.103347	0.128348	0.0865124	0.0976441	0.132163	0.234113	89	protein_coding	actinin alpha 3	hsa05412	Arrhythmogenic right ventricular cardiomyopathy	GO:0005178,GO:0005509,GO:0005515,GO:0005829,GO:0005884,GO:0005886,GO:0005903,GO:0005925,GO:0008307,GO:0014728,GO:0014732,GO:0014883,GO:0014894,GO:0030018,GO:0030036,GO:0030054,GO:0030864,GO:0031143,GO:0031448,GO:0042802,GO:0042981,GO:0042995,GO:0044325,GO:0045820,GO:0048041,GO:0048633,GO:0048743,GO:0051015,GO:0055001,GO:0060349,GO:0070062,GO:0070885,GO:0090324,GO:0120163,GO:1900159,GO:1901078,GO:…	integrin binding|calcium ion binding|protein binding|cytosol|actin filament|plasma membrane|brush border|focal adhesion|structural constituent of muscle|regulation of the force of skeletal muscle contraction|skeletal muscle atrophy|transition between fast and slow fiber|response to denervation involved in regulation of muscle adaptation|Z disc|actin cytoskeleton organization|cell junction|cortica…	WP383,WP2118	Striated muscle contraction pathway|Arrhythmogenic right ventricular cardiomyopathy	R-HSA-1500931,R-HSA-373753,R-HSA-390522,R-HSA-397014	Cell-Cell communication|Nephrin family interactions|Striated Muscle Contraction|Muscle contraction
ACTN4	25586.5	24331	26842.1	1.10324	0.141749	0.109385	0.328876	Up	159.474	161.509	137.587	136.631	140.06	139.025	81	protein_coding	actinin alpha 4	hsa04510,hsa04520,hsa04530,hsa04810,hsa04670,hsa05203,hsa05131,hsa05146,hsa05322	Focal adhesion|Adherens junction|Tight junction|Regulation of actin cytoskeleton|Leukocyte transendothelial migration|Viral carcinogenesis|Shigellosis|Amoebiasis|Systemic lupus erythematosus	GO:0000977,GO:0001666,GO:0001882,GO:0003713,GO:0003723,GO:0003779,GO:0005178,GO:0005509,GO:0005515,GO:0005576,GO:0005615,GO:0005634,GO:0005737,GO:0005829,GO:0005886,GO:0005925,GO:0015031,GO:0015629,GO:0016604,GO:0016922,GO:0030018,GO:0030036,GO:0030050,GO:0030054,GO:0030335,GO:0030374,GO:0030864,GO:0031093,GO:0031143,GO:0031490,GO:0032417,GO:0032991,GO:0033209,GO:0035357,GO:0042803,GO:0042974,GO:…	RNA polymerase II transcription regulatory region sequence-specific DNA binding|response to hypoxia|nucleoside binding|transcription coactivator activity|RNA binding|actin binding|integrin binding|calcium ion binding|protein binding|extracellular region|extracellular space|nucleus|cytoplasm|cytosol|plasma membrane|focal adhesion|protein transport|actin cytoskeleton|nuclear body|nuclear receptor b…	WP306,WP2572,WP383,WP2118,WP5202,WP4758,WP4217	Focal adhesion|Primary focal segmental glomerulosclerosis (FSGS)|Striated muscle contraction pathway|Arrhythmogenic right ventricular cardiomyopathy|Alstrom syndrome|Nephrotic syndrome|Ebola virus infection in host	R-HSA-109582,R-HSA-114608,R-HSA-1500931,R-HSA-373753,R-HSA-76002,R-HSA-76005	Hemostasis|Platelet degranulation |Cell-Cell communication|Nephrin family interactions|Platelet activation, signaling and aggregation|Response to elevated platelet cytosolic Ca2+
ACTR10	1374.44	1343.47	1405.4	1.04601	0.0648986	0.491723	0.743803	Up	15.4623	16.827	18.6444	15.6739	16.8283	16.1055	55860	protein_coding	actin related protein 10	hsa05132,hsa05014,hsa05016,hsa05022	Salmonella infection|Amyotrophic lateral sclerosis|Huntington disease|Pathways of neurodegeneration - multiple diseases	GO:0005515,GO:0005576,GO:0005829,GO:0005869,GO:0035578,GO:0098958,GO:1904115,GO:1904813	protein binding|extracellular region|cytosol|dynactin complex|azurophil granule lumen|retrograde axonal transport of mitochondrion|axon cytoplasm|ficolin-1-rich granule lumen			R-HSA-1280218,R-HSA-168249,R-HSA-168256,R-HSA-199977,R-HSA-199991,R-HSA-2132295,R-HSA-2262752,R-HSA-3371497,R-HSA-392499,R-HSA-446203,R-HSA-5653656,R-HSA-597592,R-HSA-6798695,R-HSA-6807878,R-HSA-6811436,R-HSA-6811442,R-HSA-8856688,R-HSA-8953897,R-HSA-948021	Adaptive Immune System|Innate Immune System|Immune System|ER to Golgi Anterograde Transport|Membrane Trafficking|MHC class II antigen presentation|Cellular responses to stress|HSP90 chaperone cycle for steroid hormone receptors (SHR) in the presence of ligand|Metabolism of proteins|Asparagine N-linked glycosylation|Vesicle-mediated transport|Post-translational protein modification|Neutrophil degr…
ACTR1A	2600.8	2413.03	2788.56	1.15553	0.208553	0.010247	0.0648018	Up	27.0508	28.9744	30.6817	26.834	24.6574	23.5217	10121	protein_coding	actin related protein 1A	hsa05132,hsa05014,hsa05016,hsa05022	Salmonella infection|Amyotrophic lateral sclerosis|Huntington disease|Pathways of neurodegeneration - multiple diseases	GO:0005515,GO:0005524,GO:0005737,GO:0005813,GO:0005829,GO:0005869,GO:0005875,GO:0015630,GO:0016192,GO:0070062,GO:0099738	protein binding|ATP binding|cytoplasm|centrosome|cytosol|dynactin complex|microtubule associated complex|microtubule cytoskeleton|vesicle-mediated transport|extracellular exosome|cell cortex region			R-HSA-1280218,R-HSA-1640170,R-HSA-168256,R-HSA-1852241,R-HSA-199977,R-HSA-199991,R-HSA-2132295,R-HSA-2262752,R-HSA-2565942,R-HSA-3371497,R-HSA-380259,R-HSA-380270,R-HSA-380284,R-HSA-380287,R-HSA-380320,R-HSA-392499,R-HSA-446203,R-HSA-453274,R-HSA-5617833,R-HSA-5620912,R-HSA-5653656,R-HSA-597592,R-HSA-6807878,R-HSA-6811436,R-HSA-6811442,R-HSA-68877,R-HSA-68886,R-HSA-69275,R-HSA-69278,R-HSA-8854518…	Adaptive Immune System|Cell Cycle|Immune System|Organelle biogenesis and maintenance|ER to Golgi Anterograde Transport|Membrane Trafficking|MHC class II antigen presentation|Cellular responses to stress|Regulation of PLK1 Activity at G2/M Transition|HSP90 chaperone cycle for steroid hormone receptors (SHR) in the presence of ligand|Loss of Nlp from mitotic centrosomes|Recruitment of mitotic centr…
ACTR1B	1356.04	1393.36	1318.72	0.946354	-0.0795475	0.391905	0.665183	Down	15.2648	15.8792	14.972	16.1612	18.0952	14.5759	10120	protein_coding	actin related protein 1B	hsa05132,hsa05014,hsa05016,hsa05022	Salmonella infection|Amyotrophic lateral sclerosis|Huntington disease|Pathways of neurodegeneration - multiple diseases	GO:0005515,GO:0005524,GO:0005576,GO:0005737,GO:0005813,GO:0005829,GO:0005869,GO:0015630,GO:0016020,GO:0034774,GO:0070062,GO:1904813	protein binding|ATP binding|extracellular region|cytoplasm|centrosome|cytosol|dynactin complex|microtubule cytoskeleton|membrane|secretory granule lumen|extracellular exosome|ficolin-1-rich granule lumen			R-HSA-1280218,R-HSA-168249,R-HSA-168256,R-HSA-2132295,R-HSA-6798695	Adaptive Immune System|Innate Immune System|Immune System|MHC class II antigen presentation|Neutrophil degranulation
ACTR2	6967.06	7236.43	6697.69	0.925438	-0.111792	0.276029	0.555977	Down	47.2913	46.9854	61.0119	60.7725	57.0479	50.003	10097	protein_coding	actin related protein 2	hsa04144,hsa04530,hsa04810,hsa04666,hsa05130,hsa05132,hsa05131,hsa05135,hsa05100	Endocytosis|Tight junction|Regulation of actin cytoskeleton|Fc gamma R-mediated phagocytosis|Pathogenic Escherichia coli infection|Salmonella infection|Shigellosis|Yersinia infection|Bacterial invasion of epithelial cells	GO:0005200,GO:0005515,GO:0005524,GO:0005576,GO:0005634,GO:0005737,GO:0005829,GO:0005885,GO:0005925,GO:0007163,GO:0008356,GO:0010592,GO:0015629,GO:0016020,GO:0016344,GO:0016482,GO:0030478,GO:0033206,GO:0034314,GO:0035578,GO:0035861,GO:0042995,GO:0045944,GO:0051015,GO:0051653,GO:0060271,GO:0070062,GO:0071346,GO:1904813,GO:1905168,GO:2001032	structural constituent of cytoskeleton|protein binding|ATP binding|extracellular region|nucleus|cytoplasm|cytosol|Arp2/3 protein complex|focal adhesion|establishment or maintenance of cell polarity|asymmetric cell division|positive regulation of lamellipodium assembly|actin cytoskeleton|membrane|meiotic chromosome movement towards spindle pole|cytosolic transport|actin cap|meiotic cytokinesis|Arp…	WP3680,WP3931	Physico-chemical features and toxicity-associated pathways|Embryonic stem cell pluripotency pathways	R-HSA-1266738,R-HSA-162582,R-HSA-162582,R-HSA-1643685,R-HSA-1643685,R-HSA-168249,R-HSA-168249,R-HSA-168256,R-HSA-168256,R-HSA-194315,R-HSA-194315,R-HSA-195258,R-HSA-195258,R-HSA-199991,R-HSA-2029480,R-HSA-2029480,R-HSA-2029482,R-HSA-2029482,R-HSA-2682334,R-HSA-3928662,R-HSA-422475,R-HSA-5653656,R-HSA-5663205,R-HSA-5663205,R-HSA-5663213,R-HSA-5663213,R-HSA-6798695,R-HSA-8856828,R-HSA-9658195,R-HSA…	Developmental Biology|Signal Transduction|Signal Transduction|Disease|Disease|Innate Immune System|Innate Immune System|Immune System|Immune System|Signaling by Rho GTPases|Signaling by Rho GTPases|RHO GTPase Effectors|RHO GTPase Effectors|Membrane Trafficking|Fcgamma receptor (FCGR) dependent phagocytosis|Fcgamma receptor (FCGR) dependent phagocytosis|Regulation of actin dynamics for phagocytic …
ACTR3	7284.94	7068.53	7501.34	1.06113	0.0855995	0.286816	0.567549	Up	30.3915	31.2501	35.8782	32.4924	31.2159	28.2	10096	protein_coding	actin related protein 3	hsa04144,hsa04530,hsa04810,hsa04666,hsa05130,hsa05132,hsa05131,hsa05135,hsa05100	Endocytosis|Tight junction|Regulation of actin cytoskeleton|Fc gamma R-mediated phagocytosis|Pathogenic Escherichia coli infection|Salmonella infection|Shigellosis|Yersinia infection|Bacterial invasion of epithelial cells	GO:0005200,GO:0005515,GO:0005524,GO:0005634,GO:0005737,GO:0005829,GO:0005885,GO:0005903,GO:0005911,GO:0005925,GO:0007163,GO:0008356,GO:0010592,GO:0015629,GO:0016020,GO:0016344,GO:0030027,GO:0033206,GO:0034314,GO:0035861,GO:0045944,GO:0051015,GO:0051653,GO:0060271,GO:0070062,GO:0070358,GO:0071346	structural constituent of cytoskeleton|protein binding|ATP binding|nucleus|cytoplasm|cytosol|Arp2/3 protein complex|brush border|cell-cell junction|focal adhesion|establishment or maintenance of cell polarity|asymmetric cell division|positive regulation of lamellipodium assembly|actin cytoskeleton|membrane|meiotic chromosome movement towards spindle pole|lamellipodium|meiotic cytokinesis|Arp2/3 c…	WP3680	Physico-chemical features and toxicity-associated pathways	R-HSA-1266738,R-HSA-162582,R-HSA-162582,R-HSA-1643685,R-HSA-1643685,R-HSA-168249,R-HSA-168249,R-HSA-168256,R-HSA-168256,R-HSA-194315,R-HSA-194315,R-HSA-195258,R-HSA-195258,R-HSA-199991,R-HSA-2029480,R-HSA-2029480,R-HSA-2029482,R-HSA-2029482,R-HSA-2682334,R-HSA-3928662,R-HSA-422475,R-HSA-5653656,R-HSA-5663205,R-HSA-5663205,R-HSA-5663213,R-HSA-5663213,R-HSA-8856828,R-HSA-9658195,R-HSA-9658195,R-HSA…	Developmental Biology|Signal Transduction|Signal Transduction|Disease|Disease|Innate Immune System|Innate Immune System|Immune System|Immune System|Signaling by Rho GTPases|Signaling by Rho GTPases|RHO GTPase Effectors|RHO GTPase Effectors|Membrane Trafficking|Fcgamma receptor (FCGR) dependent phagocytosis|Fcgamma receptor (FCGR) dependent phagocytosis|Regulation of actin dynamics for phagocytic …
ACTR3-AS1	3.01362	2.05175	3.9755	1.96433	0.974036	0.424899	0.694232	Up	0.143373	0.237408	0.213365	0.0492584	0.0488928	0.199866	101060091	non_coding	ACTR3 antisense RNA 1
ACTR3B	336.625	320.226	353.024	1.10258	0.14088	0.292784	0.573909	Up	1.56928	1.56329	1.48458	1.55692	1.35648	1.28099	57180	protein_coding	actin related protein 3B	hsa04144,hsa04530,hsa04810,hsa04666,hsa05130,hsa05132,hsa05131,hsa05135,hsa05100	Endocytosis|Tight junction|Regulation of actin cytoskeleton|Fc gamma R-mediated phagocytosis|Pathogenic Escherichia coli infection|Salmonella infection|Shigellosis|Yersinia infection|Bacterial invasion of epithelial cells	GO:0003674,GO:0005524,GO:0005737,GO:0005856,GO:0008150,GO:0042995,GO:0051015,GO:0070062	molecular_function|ATP binding|cytoplasm|cytoskeleton|biological_process|cell projection|actin filament binding|extracellular exosome
ACTR3C	68.4192	70.3088	66.5297	0.947941	-0.0771304	0.797329	0.914802	Down	0.0653717	0.0724018	0.084925	0.0806339	0.0526261	0.0997202	653857	protein_coding	actin related protein 3C	hsa04144,hsa04530,hsa04810,hsa04666,hsa05130,hsa05132,hsa05131,hsa05135,hsa05100	Endocytosis|Tight junction|Regulation of actin cytoskeleton|Fc gamma R-mediated phagocytosis|Pathogenic Escherichia coli infection|Salmonella infection|Shigellosis|Yersinia infection|Bacterial invasion of epithelial cells	GO:0003674,GO:0005524,GO:0008150,GO:0051015,GO:0070062	molecular_function|ATP binding|biological_process|actin filament binding|extracellular exosome
ACTR5	394.568	416.95	372.186	0.891413	-0.165834	0.321108	0.602345	Down	3.47614	4.17958	5.22668	5.28304	5.493	3.69226	79913	protein_coding	actin related protein 5			GO:0000723,GO:0005515,GO:0005634,GO:0005654,GO:0005737,GO:0006275,GO:0006282,GO:0006302,GO:0006310,GO:0006338,GO:0006355,GO:0031011,GO:0033044,GO:0045739,GO:0045893,GO:0045995,GO:0051726,GO:0060382,GO:0070914,GO:1904507	telomere maintenance|protein binding|nucleus|nucleoplasm|cytoplasm|regulation of DNA replication|regulation of DNA repair|double-strand break repair|DNA recombination|chromatin remodeling|regulation of DNA-templated transcription|Ino80 complex|regulation of chromosome organization|positive regulation of DNA repair|positive regulation of DNA-templated transcription|regulation of embryonic developm…			R-HSA-392499,R-HSA-5688426,R-HSA-5689603,R-HSA-5696394,R-HSA-5696398,R-HSA-5696399,R-HSA-597592,R-HSA-73894	Metabolism of proteins|Deubiquitination|UCH proteinases|DNA Damage Recognition in GG-NER|Nucleotide Excision Repair|Global Genome Nucleotide Excision Repair (GG-NER)|Post-translational protein modification|DNA Repair
ACTR6	857.046	894.859	819.232	0.914884	-0.12834	0.266699	0.546438	Down	12.0124	13.3378	16.1977	15.5435	16.0592	13.7642	64431	protein_coding	actin related protein 6			GO:0000786,GO:0000812,GO:0005515,GO:0005634,GO:0005730,GO:0005737,GO:0005856,GO:0006355,GO:0007000,GO:0016479,GO:0031491,GO:0045943	nucleosome|Swr1 complex|protein binding|nucleus|nucleolus|cytoplasm|cytoskeleton|regulation of DNA-templated transcription|nucleolus organization|negative regulation of transcription by RNA polymerase I|nucleosome binding|positive regulation of transcription by RNA polymerase I
ACTR8	926.007	917.507	934.507	1.01813	0.0259217	0.795817	0.914108	Up	2.1849	2.2015	2.55553	2.21765	2.42277	2.17238	93973	protein_coding	actin related protein 8			GO:0000723,GO:0005515,GO:0005524,GO:0005634,GO:0005654,GO:0005813,GO:0006275,GO:0006282,GO:0006302,GO:0006310,GO:0006338,GO:0006355,GO:0007049,GO:0031011,GO:0033044,GO:0045739,GO:0045893,GO:0045995,GO:0051301,GO:0051726,GO:0060382,GO:1904507	telomere maintenance|protein binding|ATP binding|nucleus|nucleoplasm|centrosome|regulation of DNA replication|regulation of DNA repair|double-strand break repair|DNA recombination|chromatin remodeling|regulation of DNA-templated transcription|cell cycle|Ino80 complex|regulation of chromosome organization|positive regulation of DNA repair|positive regulation of DNA-templated transcription|regulati…			R-HSA-392499,R-HSA-5688426,R-HSA-5689603,R-HSA-5696394,R-HSA-5696398,R-HSA-5696399,R-HSA-597592,R-HSA-73894	Metabolism of proteins|Deubiquitination|UCH proteinases|DNA Damage Recognition in GG-NER|Nucleotide Excision Repair|Global Genome Nucleotide Excision Repair (GG-NER)|Post-translational protein modification|DNA Repair
ACTRT3	16.8759	18.8265	14.9254	0.796445	-0.328353	0.597976	0.811296	Down	0.101245	0.536478	0.150671	0.400022	0.310737	0.282276	84517	protein_coding	actin related protein T3			GO:0001673,GO:0005737,GO:0005856	male germ cell nucleus|cytoplasm|cytoskeleton
ACVR1	885.467	877.652	893.281	1.01742	0.0249221	0.830809	0.930089	Up	5.17654	6.20056	7.07643	6.48709	5.97903	5.64029	90	protein_coding	activin A receptor type 1	hsa04350,hsa04060,hsa04550,hsa05418	TGF-beta signaling pathway|Cytokine-cytokine receptor interaction|Signaling pathways regulating pluripotency of stem cells|Fluid shear stress and atherosclerosis	GO:0001569,GO:0001655,GO:0001701,GO:0001702,GO:0001707,GO:0001755,GO:0002526,GO:0003143,GO:0003148,GO:0003181,GO:0003183,GO:0003203,GO:0003274,GO:0003289,GO:0004672,GO:0004674,GO:0004675,GO:0005025,GO:0005515,GO:0005524,GO:0005886,GO:0006468,GO:0007179,GO:0007281,GO:0007368,GO:0007507,GO:0009953,GO:0009968,GO:0010862,GO:0016361,GO:0017046,GO:0018107,GO:0030278,GO:0030335,GO:0030501,GO:0030509,GO:…	branching involved in blood vessel morphogenesis|urogenital system development|in utero embryonic development|gastrulation with mouth forming second|mesoderm formation|neural crest cell migration|acute inflammatory response|embryonic heart tube morphogenesis|outflow tract septum morphogenesis|atrioventricular valve morphogenesis|mitral valve morphogenesis|endocardial cushion morphogenesis|endocar…	WP2857,WP3931	Mesodermal commitment pathway|Embryonic stem cell pluripotency pathways
ACVR1B	1653.74	1548.27	1759.21	1.13654	0.184654	0.0381666	0.166595	Up	9.96184	9.40174	9.12355	8.29667	8.45307	8.32357	91	protein_coding	activin A receptor type 1B	hsa04350,hsa04060,hsa04550	TGF-beta signaling pathway|Cytokine-cytokine receptor interaction|Signaling pathways regulating pluripotency of stem cells	GO:0000082,GO:0001701,GO:0001942,GO:0004674,GO:0004675,GO:0005515,GO:0005524,GO:0005829,GO:0005886,GO:0006355,GO:0006468,GO:0007165,GO:0007178,GO:0007399,GO:0009986,GO:0010628,GO:0010629,GO:0016361,GO:0017002,GO:0018107,GO:0019838,GO:0030308,GO:0031625,GO:0032924,GO:0032927,GO:0034711,GO:0038092,GO:0043235,GO:0045648,GO:0046332,GO:0046777,GO:0046872,GO:0048179,GO:0048185,GO:0071363,GO:0097191,GO:…	G1/S transition of mitotic cell cycle|in utero embryonic development|hair follicle development|protein serine/threonine kinase activity|transmembrane receptor protein serine/threonine kinase activity|protein binding|ATP binding|cytosol|plasma membrane|regulation of DNA-templated transcription|protein phosphorylation|signal transduction|transmembrane receptor protein serine/threonine kinase signal…	WP2849	Hematopoietic stem cell differentiation	R-HSA-1181150,R-HSA-1266738,R-HSA-1433617,R-HSA-1502540,R-HSA-162582,R-HSA-9006936	Signaling by NODAL|Developmental Biology|Regulation of signaling by NODAL|Signaling by Activin|Signal Transduction|Signaling by TGFB family members
ACVR1C	106.61	117.482	95.7383	0.813688	-0.297453	0.175792	0.436515	Down	0.27717	0.306318	0.347596	0.349879	0.458796	0.335372	130399	protein_coding	activin A receptor type 1C	hsa04350,hsa04060,hsa04550	TGF-beta signaling pathway|Cytokine-cytokine receptor interaction|Signaling pathways regulating pluripotency of stem cells	GO:0001834,GO:0002021,GO:0004674,GO:0005524,GO:0005886,GO:0006468,GO:0007399,GO:0009749,GO:0016361,GO:0019838,GO:0019915,GO:0030073,GO:0030154,GO:0030262,GO:0032868,GO:0032924,GO:0038092,GO:0038100,GO:0043065,GO:0043280,GO:0046676,GO:0046872,GO:0048179,GO:0071363,GO:1901164,GO:1901383	trophectodermal cell proliferation|response to dietary excess|protein serine/threonine kinase activity|ATP binding|plasma membrane|protein phosphorylation|nervous system development|response to glucose|activin receptor activity, type I|growth factor binding|lipid storage|insulin secretion|cell differentiation|apoptotic nuclear changes|response to insulin|activin receptor signaling pathway|nodal s…			R-HSA-1181150,R-HSA-1266738,R-HSA-1433617,R-HSA-1502540,R-HSA-1502540,R-HSA-162582,R-HSA-162582,R-HSA-9006936,R-HSA-9006936	Signaling by NODAL|Developmental Biology|Regulation of signaling by NODAL|Signaling by Activin|Signaling by Activin|Signal Transduction|Signal Transduction|Signaling by TGFB family members|Signaling by TGFB family members
ACVR2A	553.891	554.95	552.832	0.995846	-0.00600498	0.956245	0.982437	Down	2.88541	2.8771	3.23798	3.12459	3.02667	2.88038	92	protein_coding	activin A receptor type 2A	hsa04350,hsa04060,hsa04550,hsa05418	TGF-beta signaling pathway|Cytokine-cytokine receptor interaction|Signaling pathways regulating pluripotency of stem cells|Fluid shear stress and atherosclerosis	GO:0001702,GO:0001934,GO:0004674,GO:0004675,GO:0005515,GO:0005524,GO:0005737,GO:0005886,GO:0006468,GO:0007178,GO:0007283,GO:0007368,GO:0007498,GO:0009952,GO:0009986,GO:0010862,GO:0015026,GO:0017002,GO:0019838,GO:0030165,GO:0030501,GO:0030509,GO:0032924,GO:0032927,GO:0034673,GO:0034711,GO:0042475,GO:0042713,GO:0043084,GO:0043235,GO:0043621,GO:0045648,GO:0045669,GO:0045944,GO:0046872,GO:0048179,GO:…	gastrulation with mouth forming second|positive regulation of protein phosphorylation|protein serine/threonine kinase activity|transmembrane receptor protein serine/threonine kinase activity|protein binding|ATP binding|cytoplasm|plasma membrane|protein phosphorylation|transmembrane receptor protein serine/threonine kinase signaling pathway|spermatogenesis|determination of left/right symmetry|meso…	WP2857	Mesodermal commitment pathway	R-HSA-1181150,R-HSA-1266738,R-HSA-1433617,R-HSA-1502540,R-HSA-1502540,R-HSA-162582,R-HSA-162582,R-HSA-201451,R-HSA-9006936,R-HSA-9006936	Signaling by NODAL|Developmental Biology|Regulation of signaling by NODAL|Signaling by Activin|Signaling by Activin|Signal Transduction|Signal Transduction|Signaling by BMP|Signaling by TGFB family members|Signaling by TGFB family members
ACVR2B	777.649	815.516	739.781	0.907427	-0.140146	0.177819	0.439551	Down	1.14494	1.23813	1.21184	1.22826	1.39604	1.33387	93	protein_coding	activin A receptor type 2B	hsa04350,hsa04060,hsa04550,hsa05418	TGF-beta signaling pathway|Cytokine-cytokine receptor interaction|Signaling pathways regulating pluripotency of stem cells|Fluid shear stress and atherosclerosis	GO:0000122,GO:0001702,GO:0001822,GO:0001946,GO:0001974,GO:0004674,GO:0004712,GO:0005515,GO:0005524,GO:0005737,GO:0005886,GO:0006355,GO:0006468,GO:0007165,GO:0007178,GO:0007368,GO:0007498,GO:0007507,GO:0009749,GO:0009791,GO:0009952,GO:0016362,GO:0017002,GO:0019838,GO:0030073,GO:0030324,GO:0030501,GO:0030509,GO:0031016,GO:0032147,GO:0032924,GO:0032927,GO:0032991,GO:0035265,GO:0042475,GO:0043235,GO:…	negative regulation of transcription by RNA polymerase II|gastrulation with mouth forming second|kidney development|lymphangiogenesis|blood vessel remodeling|protein serine/threonine kinase activity|protein serine/threonine/tyrosine kinase activity|protein binding|ATP binding|cytoplasm|plasma membrane|regulation of DNA-templated transcription|protein phosphorylation|signal transduction|transmembr…	WP3850,WP5316,WP2857	Factors and pathways affecting insulin-like growth factor (IGF1)-Akt signaling|Primary ovarian insufficiency|Mesodermal commitment pathway	R-HSA-1181150,R-HSA-1266738,R-HSA-1433617,R-HSA-1502540,R-HSA-1502540,R-HSA-162582,R-HSA-162582,R-HSA-201451,R-HSA-9006936,R-HSA-9006936	Signaling by NODAL|Developmental Biology|Regulation of signaling by NODAL|Signaling by Activin|Signaling by Activin|Signal Transduction|Signal Transduction|Signaling by BMP|Signaling by TGFB family members|Signaling by TGFB family members
ACVR2B-AS1	34.4091	24.5279	44.2903	1.81063	0.856495	0.033727	0.152716	Up	0.672148	0.56763	0.300084	0.300208	0.275059	0.281099	100128640	non_coding	ACVR2B antisense RNA 1
ACVRL1	23.933	26.406	21.46	0.813204	-0.298311	0.483788	0.738937	Down	0.134544	0.165501	0.128717	0.211315	0.170419	0.147368	94	protein_coding	activin A receptor like type 1	hsa04060	Cytokine-cytokine receptor interaction	GO:0001525,GO:0001666,GO:0001701,GO:0001936,GO:0001937,GO:0001938,GO:0001946,GO:0001955,GO:0001974,GO:0002043,GO:0003203,GO:0004674,GO:0004675,GO:0005024,GO:0005025,GO:0005515,GO:0005524,GO:0005886,GO:0006275,GO:0006355,GO:0006468,GO:0007162,GO:0007165,GO:0007179,GO:0007507,GO:0008015,GO:0008217,GO:0008285,GO:0009953,GO:0009986,GO:0010596,GO:0010629,GO:0010862,GO:0016361,GO:0019901,GO:0030308,GO:…	angiogenesis|response to hypoxia|in utero embryonic development|regulation of endothelial cell proliferation|negative regulation of endothelial cell proliferation|positive regulation of endothelial cell proliferation|lymphangiogenesis|blood vessel maturation|blood vessel remodeling|blood vessel endothelial cell proliferation involved in sprouting angiogenesis|endocardial cushion morphogenesis|pro…	WP5300,WP4331	TROP2 regulatory signaling|Neovascularisation processes	R-HSA-162582,R-HSA-201451,R-HSA-9006936	Signal Transduction|Signaling by BMP|Signaling by TGFB family members
ACYP1	480.215	478.675	481.755	1.00533	0.00766701	0.954307	0.981682	Up	15.6866	15.7804	17.7643	16.5734	19.2312	13.2849	97	protein_coding	acylphosphatase 1	hsa00620	Pyruvate metabolism	GO:0003998,GO:0006796	acylphosphatase activity|phosphate-containing compound metabolic process
ACYP2	58.7451	60.2461	57.2441	0.952347	-0.0704411	0.803858	0.917344	Down	0.594395	0.55364	0.507936	0.507348	0.570094	0.660295	98	protein_coding	acylphosphatase 2	hsa00620	Pyruvate metabolism	GO:0003998,GO:0005515,GO:0006796,GO:0042802	acylphosphatase activity|protein binding|phosphate-containing compound metabolic process|identical protein binding
ADA	482.664	443.257	522.071	1.17687	0.23496	0.0464945	0.190688	Up	9.76327	9.98099	10.9603	9.40255	9.0821	7.62623	100	protein_coding	adenosine deaminase	hsa00230,hsa05340	Purine metabolism|Primary immunodeficiency	GO:0000255,GO:0001666,GO:0001829,GO:0001889,GO:0001890,GO:0002314,GO:0002467,GO:0002636,GO:0002686,GO:0002901,GO:0002906,GO:0004000,GO:0005515,GO:0005764,GO:0005829,GO:0005886,GO:0006154,GO:0006157,GO:0006196,GO:0006805,GO:0006939,GO:0007155,GO:0008270,GO:0009897,GO:0009986,GO:0010035,GO:0010460,GO:0014074,GO:0016020,GO:0019239,GO:0019722,GO:0030890,GO:0032261,GO:0032263,GO:0033077,GO:0033089,GO:…	allantoin metabolic process|response to hypoxia|trophectodermal cell differentiation|liver development|placenta development|germinal center B cell differentiation|germinal center formation|positive regulation of germinal center formation|negative regulation of leukocyte migration|mature B cell apoptotic process|negative regulation of mature B cell apoptotic process|adenosine deaminase activity|pr…	WP4792,WP3591,WP3594,WP4224	Purine metabolism|Sleep regulation|Circadian rhythm genes|Purine metabolism and related disorders	R-HSA-1430728,R-HSA-15869,R-HSA-1643685,R-HSA-5668914,R-HSA-74217,R-HSA-8956321,R-HSA-9734207,R-HSA-9734735,R-HSA-9735804,R-HSA-9748784,R-HSA-9755088	Metabolism|Metabolism of nucleotides|Disease|Diseases of metabolism|Purine salvage|Nucleotide salvage|Nucleotide salvage defects|Defective ADA disrupts (deoxy)adenosine deamination|Diseases of nucleotide metabolism|Drug ADME|Ribavirin ADME
ADAL	492.034	496.703	487.364	0.98161	-0.0267776	0.812691	0.921286	Down	2.80208	2.90793	2.91225	2.8472	2.97694	2.95336	161823	protein_coding	adenosine deaminase like			GO:0004000,GO:0005829,GO:0006154,GO:0009117,GO:0046103,GO:0046872,GO:0062154	adenosine deaminase activity|cytosol|adenosine catabolic process|nucleotide metabolic process|inosine biosynthetic process|metal ion binding|N6-methyl-AMP deaminase activity			R-HSA-1430728,R-HSA-15869,R-HSA-2161522,R-HSA-2161541,R-HSA-74217,R-HSA-8956321,R-HSA-9748784	Metabolism|Metabolism of nucleotides|Abacavir ADME|Abacavir metabolism|Purine salvage|Nucleotide salvage|Drug ADME
ADAM10	3789.37	4219.64	3359.1	0.795952	-0.329247	2.26e-05	0.000568258	Down	8.1703	8.44876	9.47195	10.9606	11.4216	10.3818	102	protein_coding	ADAM metallopeptidase domain 10	hsa05120,hsa05010	Epithelial cell signaling in Helicobacter pylori infection|Alzheimer disease	GO:0000139,GO:0001701,GO:0004175,GO:0004222,GO:0005102,GO:0005178,GO:0005515,GO:0005634,GO:0005737,GO:0005788,GO:0005794,GO:0005798,GO:0005886,GO:0005912,GO:0005925,GO:0006468,GO:0006509,GO:0007162,GO:0007219,GO:0007229,GO:0007267,GO:0008237,GO:0008284,GO:0008593,GO:0009986,GO:0010629,GO:0010820,GO:0014069,GO:0016020,GO:0016485,GO:0017124,GO:0019901,GO:0022617,GO:0030136,GO:0030307,GO:0030335,GO:…	Golgi membrane|in utero embryonic development|endopeptidase activity|metalloendopeptidase activity|signaling receptor binding|integrin binding|protein binding|nucleus|cytoplasm|endoplasmic reticulum lumen|Golgi apparatus|Golgi-associated vesicle|plasma membrane|adherens junction|focal adhesion|protein phosphorylation|membrane protein ectodomain proteolysis|negative regulation of cell adhesion|Not…	WP5092,WP5124,WP3286,WP2059,WP5300,WP3845,WP516,WP3888,WP4906	Interactions of natural killer cells in pancreatic cancer|Alzheimer's disease|Copper homeostasis|Alzheimer's disease and miRNA effects|TROP2 regulatory signaling|Canonical and non-canonical Notch signaling|Hypertrophy model|VEGFA-VEGFR2 signaling|3q29 copy number variation syndrome	R-HSA-1266738,R-HSA-1442490,R-HSA-1474228,R-HSA-1474228,R-HSA-1474244,R-HSA-1474244,R-HSA-157118,R-HSA-157118,R-HSA-162582,R-HSA-162582,R-HSA-1643685,R-HSA-168249,R-HSA-168256,R-HSA-177929,R-HSA-1980143,R-HSA-1980145,R-HSA-2122948,R-HSA-2644602,R-HSA-2644603,R-HSA-2644606,R-HSA-2660825,R-HSA-2660826,R-HSA-2682334,R-HSA-2691230,R-HSA-2691232,R-HSA-2894858,R-HSA-2894862,R-HSA-2979096,R-HSA-381426,R…	Developmental Biology|Collagen degradation|Degradation of the extracellular matrix|Degradation of the extracellular matrix|Extracellular matrix organization|Extracellular matrix organization|Signaling by NOTCH|Signaling by NOTCH|Signal Transduction|Signal Transduction|Disease|Innate Immune System|Immune System|Signaling by EGFR|Signaling by NOTCH1|Signaling by NOTCH2|Activated NOTCH1 Transmits Si…
ADAM11	206.749	220.408	193.091	0.877102	-0.189184	0.343764	0.623897	Down	1.25184	1.26017	0.80017	1.18228	1.4556	1.15891	4185	protein_coding	ADAM metallopeptidase domain 11			GO:0004222,GO:0005178,GO:0005886,GO:0006508,GO:0007229,GO:0008237,GO:0030424,GO:0033555,GO:0042734,GO:0043204,GO:0045184,GO:0061367,GO:0061368,GO:0062023	metalloendopeptidase activity|integrin binding|plasma membrane|proteolysis|integrin-mediated signaling pathway|metallopeptidase activity|axon|multicellular organismal response to stress|presynaptic membrane|perikaryon|establishment of protein localization|behavioral response to acetic acid induced pain|behavioral response to formalin induced pain|collagen-containing extracellular matrix			R-HSA-1266738,R-HSA-5682910	Developmental Biology|LGI-ADAM interactions
ADAM12	62.8851	84.3945	41.3757	0.490122	-1.02879	0.407089	0.67886	Down	0.200505	0.00255394	0.126241	0.251703	0.215647	0.209632	8038	protein_coding	ADAM metallopeptidase domain 12			GO:0004222,GO:0005515,GO:0005576,GO:0005654,GO:0005886,GO:0006508,GO:0007155,GO:0007520,GO:0008237,GO:0017124,GO:0045766,GO:0046872	metalloendopeptidase activity|protein binding|extracellular region|nucleoplasm|plasma membrane|proteolysis|cell adhesion|myoblast fusion|metallopeptidase activity|SH3 domain binding|positive regulation of angiogenesis|metal ion binding	WP5055	Burn wound healing	R-HSA-1474244,R-HSA-162582,R-HSA-177929,R-HSA-8941237,R-HSA-9006934	Extracellular matrix organization|Signal Transduction|Signaling by EGFR|Invadopodia formation|Signaling by Receptor Tyrosine Kinases
ADAM15	3255.01	3217.73	3292.29	1.02338	0.0333473	0.733868	0.885394	Up	30.3569	32.8866	26.1143	29.9603	29.4528	28.0048	8751	protein_coding	ADAM metallopeptidase domain 15			GO:0001525,GO:0001669,GO:0001953,GO:0002418,GO:0004222,GO:0005178,GO:0005515,GO:0005615,GO:0005886,GO:0005912,GO:0006508,GO:0006915,GO:0007160,GO:0007229,GO:0008237,GO:0008584,GO:0009986,GO:0017124,GO:0022617,GO:0030308,GO:0030336,GO:0030574,GO:0031514,GO:0042246,GO:0045087,GO:0046872,GO:0060317,GO:0070062,GO:1900121,GO:1904628,GO:1990910	angiogenesis|acrosomal vesicle|negative regulation of cell-matrix adhesion|immune response to tumor cell|metalloendopeptidase activity|integrin binding|protein binding|extracellular space|plasma membrane|adherens junction|proteolysis|apoptotic process|cell-matrix adhesion|integrin-mediated signaling pathway|metallopeptidase activity|male gonad development|cell surface|SH3 domain binding|extracell…			R-HSA-1474228,R-HSA-1474244,R-HSA-8941237	Degradation of the extracellular matrix|Extracellular matrix organization|Invadopodia formation
ADAM17	2187.09	2198.39	2175.79	0.989596	-0.0150889	0.849643	0.938066	Down	9.0792	9.33107	10.2751	9.74119	9.92391	9.30257	6868	protein_coding	ADAM metallopeptidase domain 17	hsa04330,hsa05171,hsa05120,hsa05010	Notch signaling pathway|Coronavirus disease - COVID-19|Epithelial cell signaling in Helicobacter pylori infection|Alzheimer disease	GO:0000139,GO:0001666,GO:0001934,GO:0002446,GO:0002467,GO:0002690,GO:0004175,GO:0004222,GO:0005112,GO:0005138,GO:0005178,GO:0005515,GO:0005737,GO:0005788,GO:0005829,GO:0005886,GO:0005911,GO:0005925,GO:0006508,GO:0006509,GO:0007155,GO:0007173,GO:0007219,GO:0007220,GO:0008233,GO:0008237,GO:0008284,GO:0009410,GO:0009986,GO:0010820,GO:0015629,GO:0016020,GO:0016324,GO:0016485,GO:0017124,GO:0030165,GO:…	Golgi membrane|response to hypoxia|positive regulation of protein phosphorylation|neutrophil mediated immunity|germinal center formation|positive regulation of leukocyte chemotaxis|endopeptidase activity|metalloendopeptidase activity|Notch binding|interleukin-6 receptor binding|integrin binding|protein binding|cytoplasm|endoplasmic reticulum lumen|cytosol|plasma membrane|cell-cell junction|focal …	WP5092,WP2840,WP5124,WP3286,WP61,WP2059,WP268,WP5076,WP2380,WP5300,WP4217	Interactions of natural killer cells in pancreatic cancer|Hair follicle development: cytodifferentiation - part 3 of 3|Alzheimer's disease|Copper homeostasis|Notch signaling pathway|Alzheimer's disease and miRNA effects|Notch signaling|Soluble ACE2-mediated cell entry of SARS-CoV-2|Brain-derived neurotrophic factor (BDNF) signaling pathway|TROP2 regulatory signaling|Ebola virus infection in host	R-HSA-1236394,R-HSA-1251985,R-HSA-1280215,R-HSA-1442490,R-HSA-1474228,R-HSA-1474244,R-HSA-157118,R-HSA-162582,R-HSA-162582,R-HSA-1643685,R-HSA-168256,R-HSA-177929,R-HSA-193692,R-HSA-193704,R-HSA-1980143,R-HSA-2122948,R-HSA-2644602,R-HSA-2644603,R-HSA-2644606,R-HSA-2660825,R-HSA-2660826,R-HSA-2691230,R-HSA-2691232,R-HSA-2894858,R-HSA-2894862,R-HSA-5358346,R-HSA-5358351,R-HSA-5362798,R-HSA-5663202,…	Signaling by ERBB4|Nuclear signaling by ERBB4|Cytokine Signaling in Immune system|Collagen degradation|Degradation of the extracellular matrix|Extracellular matrix organization|Signaling by NOTCH|Signal Transduction|Signal Transduction|Disease|Immune System|Signaling by EGFR|Regulated proteolysis of p75NTR|p75 NTR receptor-mediated signalling|Signaling by NOTCH1|Activated NOTCH1 Transmits Signal …
ADAM19	648.551	750.418	546.683	0.728724	-0.456556	9.15e-06	0.000275928	Down	2.42393	2.49025	2.4921	3.33562	3.44864	3.37449	8728	protein_coding	ADAM metallopeptidase domain 19			GO:0001890,GO:0004222,GO:0005515,GO:0005634,GO:0005886,GO:0006509,GO:0010628,GO:0016485,GO:0017124,GO:0042987,GO:0046872,GO:0062023,GO:1902945,GO:2000049	placenta development|metalloendopeptidase activity|protein binding|nucleus|plasma membrane|membrane protein ectodomain proteolysis|positive regulation of gene expression|protein processing|SH3 domain binding|amyloid precursor protein catabolic process|metal ion binding|collagen-containing extracellular matrix|metalloendopeptidase activity involved in amyloid precursor protein catabolic process|po…	WP2857	Mesodermal commitment pathway	R-HSA-1474244,R-HSA-8941237	Extracellular matrix organization|Invadopodia formation
ADAM20	16.1108	19.7919	12.4297	0.630414	-0.665628	0.236868	0.514247	Down	0.0398613	0.0291814	0.0117081	0.0410853	0.0515121	0.037289	8748	protein_coding	ADAM metallopeptidase domain 20			GO:0004222,GO:0005886,GO:0006508,GO:0007338,GO:0008237,GO:0008584,GO:0009897,GO:0046872,GO:1990913	metalloendopeptidase activity|plasma membrane|proteolysis|single fertilization|metallopeptidase activity|male gonad development|external side of plasma membrane|metal ion binding|sperm head plasma membrane			R-HSA-1187000,R-HSA-1474165,R-HSA-2534343	Fertilization|Reproduction|Interaction With Cumulus Cells And The Zona Pellucida
ADAM21	2.42263	2.25244	2.59281	1.14826	0.199452	0.887742	0.954035	Up	0.0213046	0.0529169	0.0118894	0.0439175	0.0326937	0	8747	protein_coding	ADAM metallopeptidase domain 21			GO:0004222,GO:0005515,GO:0005886,GO:0006508,GO:0007338,GO:0008237,GO:0008584,GO:0009897,GO:0030424,GO:0043025,GO:0046872,GO:1990913	metalloendopeptidase activity|protein binding|plasma membrane|proteolysis|single fertilization|metallopeptidase activity|male gonad development|external side of plasma membrane|axon|neuronal cell body|metal ion binding|sperm head plasma membrane			R-HSA-1187000,R-HSA-1474165,R-HSA-2534343	Fertilization|Reproduction|Interaction With Cumulus Cells And The Zona Pellucida
ADAM22	463.016	550.057	375.975	0.683175	-0.549673	0.000153927	0.00258331	Down	1.23062	0.858053	1.14256	1.61253	1.60056	1.52031	53616	protein_coding	ADAM metallopeptidase domain 22			GO:0004222,GO:0005178,GO:0005515,GO:0005886,GO:0006508,GO:0007155,GO:0007162,GO:0007417,GO:0016020,GO:0030424,GO:0098839	metalloendopeptidase activity|integrin binding|protein binding|plasma membrane|proteolysis|cell adhesion|negative regulation of cell adhesion|central nervous system development|membrane|axon|postsynaptic density membrane			R-HSA-1266738,R-HSA-5682910	Developmental Biology|LGI-ADAM interactions
ADAM23	56.3543	66.8468	45.8618	0.686356	-0.54297	0.072061	0.253285	Down	0.1536	0.23109	0.244913	0.262354	0.309794	0.339539	8745	protein_coding	ADAM metallopeptidase domain 23			GO:0004222,GO:0005178,GO:0005515,GO:0005576,GO:0005886,GO:0006508,GO:0007155,GO:0007417,GO:0008237,GO:0042734,GO:0098978,GO:1990830	metalloendopeptidase activity|integrin binding|protein binding|extracellular region|plasma membrane|proteolysis|cell adhesion|central nervous system development|metallopeptidase activity|presynaptic membrane|glutamatergic synapse|cellular response to leukemia inhibitory factor			R-HSA-1266738,R-HSA-5682910	Developmental Biology|LGI-ADAM interactions
ADAM28	80.261	89.6346	70.8874	0.789723	-0.340581	0.154013	0.404641	Down	0.260024	0.23357	0.294199	0.334093	0.353479	0.309103	10863	protein_coding	ADAM metallopeptidase domain 28			GO:0004175,GO:0004222,GO:0005515,GO:0005576,GO:0005739,GO:0005886,GO:0006508,GO:0007283,GO:0008237,GO:0046872	endopeptidase activity|metalloendopeptidase activity|protein binding|extracellular region|mitochondrion|plasma membrane|proteolysis|spermatogenesis|metallopeptidase activity|metal ion binding
ADAM32	15.4015	17.6579	13.1451	0.740237	-0.433941	0.534053	0.771551	Down	0.0192141	0.143173	0.235901	0.267355	0.176914	0.0903993	203102	protein_coding	ADAM metallopeptidase domain 32			GO:0004222,GO:0005515,GO:0005886,GO:0006508,GO:0007155,GO:0007339,GO:0016020	metalloendopeptidase activity|protein binding|plasma membrane|proteolysis|cell adhesion|binding of sperm to zona pellucida|membrane
ADAM33	492.371	511.249	473.493	0.926986	-0.109381	0.481487	0.737422	Down	3.75012	3.60546	2.56249	3.31706	3.85037	3.56184	80332	protein_coding	ADAM metallopeptidase domain 33			GO:0004222,GO:0006508,GO:0008270,GO:0016020	metalloendopeptidase activity|proteolysis|zinc ion binding|membrane
ADAM8	22.4528	26.0742	18.8314	0.722604	-0.468723	0.287503	0.568107	Down	0.163631	0.147793	0.124524	0.183988	0.243497	0.178856	101	protein_coding	ADAM metallopeptidase domain 8			GO:0000902,GO:0001525,GO:0002102,GO:0002523,GO:0002675,GO:0002693,GO:0004222,GO:0004252,GO:0005509,GO:0005515,GO:0005737,GO:0005886,GO:0006508,GO:0006954,GO:0008237,GO:0008270,GO:0009986,GO:0010954,GO:0022407,GO:0022617,GO:0032010,GO:0032127,GO:0033089,GO:0035579,GO:0042581,GO:0043406,GO:0043524,GO:0043621,GO:0045089,GO:0045780,GO:0045785,GO:0048247,GO:0050714,GO:0050839,GO:0051044,GO:0051092,GO:…	cell morphogenesis|angiogenesis|podosome|leukocyte migration involved in inflammatory response|positive regulation of acute inflammatory response|positive regulation of cellular extravasation|metalloendopeptidase activity|serine-type endopeptidase activity|calcium ion binding|protein binding|cytoplasm|plasma membrane|proteolysis|inflammatory response|metallopeptidase activity|zinc ion binding|cel…			R-HSA-1474228,R-HSA-1474244,R-HSA-168249,R-HSA-168256,R-HSA-6798695	Degradation of the extracellular matrix|Extracellular matrix organization|Innate Immune System|Immune System|Neutrophil degranulation
ADAM9	10221.4	12487.5	7955.34	0.637006	-0.650621	2.19e-08	2.17e-06	Down	42.51	46.3754	61.7324	86.1384	80.4301	69.7646	8754	protein_coding	ADAM metallopeptidase domain 9			GO:0004222,GO:0005080,GO:0005178,GO:0005515,GO:0005518,GO:0005615,GO:0005886,GO:0005925,GO:0006509,GO:0007155,GO:0007160,GO:0007179,GO:0007229,GO:0008237,GO:0009897,GO:0009986,GO:0010042,GO:0016477,GO:0017124,GO:0030216,GO:0030335,GO:0031293,GO:0033627,GO:0033630,GO:0033631,GO:0034241,GO:0034612,GO:0042117,GO:0042542,GO:0043236,GO:0043406,GO:0046872,GO:0050714,GO:0051044,GO:0051384,GO:0051549,GO:…	metalloendopeptidase activity|protein kinase C binding|integrin binding|protein binding|collagen binding|extracellular space|plasma membrane|focal adhesion|membrane protein ectodomain proteolysis|cell adhesion|cell-matrix adhesion|transforming growth factor beta receptor signaling pathway|integrin-mediated signaling pathway|metallopeptidase activity|external side of plasma membrane|cell surface|r…	WP3286,WP3888	Copper homeostasis|VEGFA-VEGFR2 signaling	R-HSA-1442490,R-HSA-1474228,R-HSA-1474244	Collagen degradation|Degradation of the extracellular matrix|Extracellular matrix organization
ADAMTS1	88.4774	92.7928	84.162	0.907321	-0.140315	0.552854	0.783956	Down	0.451538	0.443211	0.534338	0.543904	0.456383	0.568787	9510	protein_coding	ADAM metallopeptidase with thrombospondin type 1 motif 1			GO:0001542,GO:0001822,GO:0004222,GO:0005515,GO:0005576,GO:0005604,GO:0006508,GO:0007229,GO:0008201,GO:0008237,GO:0008270,GO:0008285,GO:0016525,GO:0030198,GO:0031012,GO:0031410,GO:0060347,GO:0062023,GO:1900087,GO:1904707,GO:1904754	ovulation from ovarian follicle|kidney development|metalloendopeptidase activity|protein binding|extracellular region|basement membrane|proteolysis|integrin-mediated signaling pathway|heparin binding|metallopeptidase activity|zinc ion binding|negative regulation of cell population proliferation|negative regulation of angiogenesis|extracellular matrix organization|extracellular matrix|cytoplasmic …	WP4808,WP474,WP5087,WP3888	Endochondral ossification with skeletal dysplasias|Endochondral ossification|Malignant pleural mesothelioma|VEGFA-VEGFR2 signaling	R-HSA-1474228,R-HSA-1474244,R-HSA-1643685,R-HSA-3781865,R-HSA-3906995,R-HSA-392499,R-HSA-5083635,R-HSA-5173105,R-HSA-5173214,R-HSA-5668914,R-HSA-597592	Degradation of the extracellular matrix|Extracellular matrix organization|Disease|Diseases of glycosylation|Diseases associated with O-glycosylation of proteins|Metabolism of proteins|Defective B3GALTL causes PpS|O-linked glycosylation|O-glycosylation of TSR domain-containing proteins|Diseases of metabolism|Post-translational protein modification
ADAMTS10	7.39805	9.83632	4.95978	0.503583	-0.989699	0.203172	0.471809	Down	0.0374623	0.0310166	0.0278754	0.0514835	0.0958152	0.0456956	81794	protein_coding	ADAM metallopeptidase with thrombospondin type 1 motif 10			GO:0001527,GO:0003674,GO:0004222,GO:0005515,GO:0005576,GO:0006508,GO:0008150,GO:0030198,GO:0031012,GO:0046872,GO:0062023	microfibril|molecular_function|metalloendopeptidase activity|protein binding|extracellular region|proteolysis|biological_process|extracellular matrix organization|extracellular matrix|metal ion binding|collagen-containing extracellular matrix	WP4816	TGF-beta receptor signaling in skeletal dysplasias	R-HSA-1643685,R-HSA-3781865,R-HSA-3906995,R-HSA-392499,R-HSA-5083635,R-HSA-5173105,R-HSA-5173214,R-HSA-5668914,R-HSA-597592	Disease|Diseases of glycosylation|Diseases associated with O-glycosylation of proteins|Metabolism of proteins|Defective B3GALTL causes PpS|O-linked glycosylation|O-glycosylation of TSR domain-containing proteins|Diseases of metabolism|Post-translational protein modification
ADAMTS12	181.995	199.597	164.394	0.822001	-0.282788	0.265242	0.545085	Down	0.593051	0.300499	0.625521	0.733514	0.673465	0.449535	81792	protein_coding	ADAM metallopeptidase with thrombospondin type 1 motif 12			GO:0002062,GO:0004222,GO:0005515,GO:0005576,GO:0007160,GO:0016477,GO:0030167,GO:0030198,GO:0030199,GO:0031012,GO:0032331,GO:0043931,GO:0046872,GO:0050727,GO:0051603,GO:0071347,GO:0071356,GO:0071773,GO:1901509,GO:1902203,GO:1902548,GO:2001113	chondrocyte differentiation|metalloendopeptidase activity|protein binding|extracellular region|cell-matrix adhesion|cell migration|proteoglycan catabolic process|extracellular matrix organization|collagen fibril organization|extracellular matrix|negative regulation of chondrocyte differentiation|ossification involved in bone maturation|metal ion binding|regulation of inflammatory response|proteol…			R-HSA-1643685,R-HSA-3781865,R-HSA-3906995,R-HSA-392499,R-HSA-5083635,R-HSA-5173105,R-HSA-5173214,R-HSA-5668914,R-HSA-597592	Disease|Diseases of glycosylation|Diseases associated with O-glycosylation of proteins|Metabolism of proteins|Defective B3GALTL causes PpS|O-linked glycosylation|O-glycosylation of TSR domain-containing proteins|Diseases of metabolism|Post-translational protein modification
ADAMTS13	113.627	147.475	79.7788	0.540872	-0.886641	6.57e-05	0.00133082	Down	0.306844	0.464324	0.405707	0.783367	0.782383	0.612012	11093	protein_coding	ADAM metallopeptidase with thrombospondin type 1 motif 13			GO:0004222,GO:0005178,GO:0005509,GO:0005515,GO:0005615,GO:0005788,GO:0006508,GO:0007160,GO:0007229,GO:0008237,GO:0008270,GO:0009100,GO:0009636,GO:0009986,GO:0014075,GO:0016485,GO:0030163,GO:0030168,GO:0030198,GO:0031012,GO:0035864,GO:0043171,GO:0071222,GO:0071346,GO:0071353,GO:0071356	metalloendopeptidase activity|integrin binding|calcium ion binding|protein binding|extracellular space|endoplasmic reticulum lumen|proteolysis|cell-matrix adhesion|integrin-mediated signaling pathway|metallopeptidase activity|zinc ion binding|glycoprotein metabolic process|response to toxic substance|cell surface|response to amine|protein processing|protein catabolic process|platelet activation|e…			R-HSA-1643685,R-HSA-3781865,R-HSA-3906995,R-HSA-392499,R-HSA-5083635,R-HSA-5173105,R-HSA-5173214,R-HSA-5668914,R-HSA-597592	Disease|Diseases of glycosylation|Diseases associated with O-glycosylation of proteins|Metabolism of proteins|Defective B3GALTL causes PpS|O-linked glycosylation|O-glycosylation of TSR domain-containing proteins|Diseases of metabolism|Post-translational protein modification
ADAMTS14	156.535	184.033	129.037	0.701316	-0.511864	0.00971298	0.0621845	Down	0.552699	0.669662	0.586796	0.72714	1.05733	0.798667	140766	protein_coding	ADAM metallopeptidase with thrombospondin type 1 motif 14			GO:0004222,GO:0005576,GO:0006508,GO:0030198,GO:0030199,GO:0030574,GO:0031012,GO:0046872	metalloendopeptidase activity|extracellular region|proteolysis|extracellular matrix organization|collagen fibril organization|collagen catabolic process|extracellular matrix|metal ion binding			R-HSA-1474244,R-HSA-1474290,R-HSA-1643685,R-HSA-1650814,R-HSA-3781865,R-HSA-3906995,R-HSA-392499,R-HSA-5083635,R-HSA-5173105,R-HSA-5173214,R-HSA-5668914,R-HSA-597592	Extracellular matrix organization|Collagen formation|Disease|Collagen biosynthesis and modifying enzymes|Diseases of glycosylation|Diseases associated with O-glycosylation of proteins|Metabolism of proteins|Defective B3GALTL causes PpS|O-linked glycosylation|O-glycosylation of TSR domain-containing proteins|Diseases of metabolism|Post-translational protein modification
ADAMTS15	876.197	1065.86	686.534	0.643845	-0.635214	2.2e-10	3.93e-08	Down	2.90678	3.24672	3.52144	5.18723	5.17644	4.65303	170689	protein_coding	ADAM metallopeptidase with thrombospondin type 1 motif 15			GO:0004175,GO:0004222,GO:0005615,GO:0006508,GO:0007520,GO:0008201,GO:0008270,GO:0009986,GO:0022617,GO:0030198,GO:0031012,GO:0050840,GO:0062023	endopeptidase activity|metalloendopeptidase activity|extracellular space|proteolysis|myoblast fusion|heparin binding|zinc ion binding|cell surface|extracellular matrix disassembly|extracellular matrix organization|extracellular matrix|extracellular matrix binding|collagen-containing extracellular matrix			R-HSA-1643685,R-HSA-3781865,R-HSA-3906995,R-HSA-392499,R-HSA-5083635,R-HSA-5173105,R-HSA-5173214,R-HSA-5668914,R-HSA-597592	Disease|Diseases of glycosylation|Diseases associated with O-glycosylation of proteins|Metabolism of proteins|Defective B3GALTL causes PpS|O-linked glycosylation|O-glycosylation of TSR domain-containing proteins|Diseases of metabolism|Post-translational protein modification
ADAMTS16	2.16723	3.30331	1.03116	0.306435	-1.70635	0.253953	0.532809	Down	0.00566311	0	0.0126416	0.017511	0.0231747	0.0177627	170690	protein_coding	ADAM metallopeptidase with thrombospondin type 1 motif 16			GO:0001658,GO:0003073,GO:0004222,GO:0005576,GO:0006508,GO:0030198,GO:0031012,GO:0046872,GO:0048232,GO:1902017	branching involved in ureteric bud morphogenesis|regulation of systemic arterial blood pressure|metalloendopeptidase activity|extracellular region|proteolysis|extracellular matrix organization|extracellular matrix|metal ion binding|male gamete generation|regulation of cilium assembly			R-HSA-1474228,R-HSA-1474244,R-HSA-1643685,R-HSA-3781865,R-HSA-3906995,R-HSA-392499,R-HSA-5083635,R-HSA-5173105,R-HSA-5173214,R-HSA-5668914,R-HSA-597592	Degradation of the extracellular matrix|Extracellular matrix organization|Disease|Diseases of glycosylation|Diseases associated with O-glycosylation of proteins|Metabolism of proteins|Defective B3GALTL causes PpS|O-linked glycosylation|O-glycosylation of TSR domain-containing proteins|Diseases of metabolism|Post-translational protein modification
ADAMTS17	441.335	485.606	397.064	0.818116	-0.289622	0.0150813	0.0854921	Down	0.515179	0.523081	0.517509	0.652739	0.608045	0.639789	170691	protein_coding	ADAM metallopeptidase with thrombospondin type 1 motif 17			GO:0004222,GO:0005576,GO:0006508,GO:0030198,GO:0031012,GO:0046872	metalloendopeptidase activity|extracellular region|proteolysis|extracellular matrix organization|extracellular matrix|metal ion binding			R-HSA-1643685,R-HSA-3781865,R-HSA-3906995,R-HSA-392499,R-HSA-5083635,R-HSA-5173105,R-HSA-5173214,R-HSA-5668914,R-HSA-597592	Disease|Diseases of glycosylation|Diseases associated with O-glycosylation of proteins|Metabolism of proteins|Defective B3GALTL causes PpS|O-linked glycosylation|O-glycosylation of TSR domain-containing proteins|Diseases of metabolism|Post-translational protein modification
ADAMTS18	413.145	432.689	393.601	0.909402	-0.137011	0.288027	0.56873	Down	1.70406	2.13907	2.09054	2.21414	2.33105	1.97847	170692	protein_coding	ADAM metallopeptidase with thrombospondin type 1 motif 18			GO:0001654,GO:0004222,GO:0005576,GO:0006508,GO:0030198,GO:0031012,GO:0046872,GO:0090331	eye development|metalloendopeptidase activity|extracellular region|proteolysis|extracellular matrix organization|extracellular matrix|metal ion binding|negative regulation of platelet aggregation			R-HSA-1474228,R-HSA-1474244,R-HSA-1643685,R-HSA-3781865,R-HSA-3906995,R-HSA-392499,R-HSA-5083635,R-HSA-5173105,R-HSA-5173214,R-HSA-5668914,R-HSA-597592	Degradation of the extracellular matrix|Extracellular matrix organization|Disease|Diseases of glycosylation|Diseases associated with O-glycosylation of proteins|Metabolism of proteins|Defective B3GALTL causes PpS|O-linked glycosylation|O-glycosylation of TSR domain-containing proteins|Diseases of metabolism|Post-translational protein modification
ADAMTS19	155.745	167.961	143.529	0.855541	-0.225091	0.242764	0.520862	Down	0.402052	0.507829	0.48701	0.56538	0.471905	0.5898	171019	protein_coding	ADAM metallopeptidase with thrombospondin type 1 motif 19			GO:0004222,GO:0005576,GO:0006508,GO:0030198,GO:0031012,GO:0046872	metalloendopeptidase activity|extracellular region|proteolysis|extracellular matrix organization|extracellular matrix|metal ion binding			R-HSA-1643685,R-HSA-3781865,R-HSA-3906995,R-HSA-392499,R-HSA-5083635,R-HSA-5173105,R-HSA-5173214,R-HSA-5668914,R-HSA-597592	Disease|Diseases of glycosylation|Diseases associated with O-glycosylation of proteins|Metabolism of proteins|Defective B3GALTL causes PpS|O-linked glycosylation|O-glycosylation of TSR domain-containing proteins|Diseases of metabolism|Post-translational protein modification
ADAMTS19-AS1	3.25784	2.63265	3.88304	1.48197	0.567521	0.626016	0.827929	Up	0.143494	0.24949	0.0400398	0.110925	0.110102	0.0750133	103689846	non_coding	ADAMTS19 antisense RNA 1
ADAMTS2	8.05541	6.66253	9.44829	1.41463	0.500427	0.51122	0.756239	Up	0.0308624	0.022997	0.0602816	0.015905	0.031574	0.0322673	9509	protein_coding	ADAM metallopeptidase with thrombospondin type 1 motif 2			GO:0004222,GO:0005576,GO:0007283,GO:0008237,GO:0008270,GO:0016485,GO:0030198,GO:0030199,GO:0030324,GO:0030574,GO:0031012,GO:0043588,GO:0062023	metalloendopeptidase activity|extracellular region|spermatogenesis|metallopeptidase activity|zinc ion binding|protein processing|extracellular matrix organization|collagen fibril organization|lung development|collagen catabolic process|extracellular matrix|skin development|collagen-containing extracellular matrix	WP4786,WP5312	Type I collagen synthesis in the context of osteogenesis imperfecta|Metabolic pathways of fibroblasts	R-HSA-1474244,R-HSA-1474290,R-HSA-1643685,R-HSA-1650814,R-HSA-3781865,R-HSA-3906995,R-HSA-392499,R-HSA-5083635,R-HSA-5173105,R-HSA-5173214,R-HSA-5668914,R-HSA-597592	Extracellular matrix organization|Collagen formation|Disease|Collagen biosynthesis and modifying enzymes|Diseases of glycosylation|Diseases associated with O-glycosylation of proteins|Metabolism of proteins|Defective B3GALTL causes PpS|O-linked glycosylation|O-glycosylation of TSR domain-containing proteins|Diseases of metabolism|Post-translational protein modification
ADAMTS3	577.849	638.528	517.171	0.809158	-0.305506	0.0178534	0.0967937	Down	2.01232	1.96738	2.50605	3.01388	2.67511	2.3265	9508	protein_coding	ADAM metallopeptidase with thrombospondin type 1 motif 3			GO:0001701,GO:0004175,GO:0004222,GO:0005515,GO:0005576,GO:0005615,GO:0008201,GO:0008270,GO:0010573,GO:0016485,GO:0030198,GO:0030199,GO:0030574,GO:0031012,GO:0032964,GO:0062023,GO:0070062,GO:0097435,GO:1900748	in utero embryonic development|endopeptidase activity|metalloendopeptidase activity|protein binding|extracellular region|extracellular space|heparin binding|zinc ion binding|vascular endothelial growth factor production|protein processing|extracellular matrix organization|collagen fibril organization|collagen catabolic process|extracellular matrix|collagen biosynthetic process|collagen-containing…			R-HSA-1474244,R-HSA-1474290,R-HSA-1643685,R-HSA-1650814,R-HSA-3781865,R-HSA-3906995,R-HSA-392499,R-HSA-5083635,R-HSA-5173105,R-HSA-5173214,R-HSA-5668914,R-HSA-597592	Extracellular matrix organization|Collagen formation|Disease|Collagen biosynthesis and modifying enzymes|Diseases of glycosylation|Diseases associated with O-glycosylation of proteins|Metabolism of proteins|Defective B3GALTL causes PpS|O-linked glycosylation|O-glycosylation of TSR domain-containing proteins|Diseases of metabolism|Post-translational protein modification
ADAMTS4	24.2714	23.026	25.5169	1.10633	0.145783	0.746535	0.891206	Up	0.0634475	0.0859595	0.0804728	0.0475605	0.103267	0.05729	9507	protein_coding	ADAM metallopeptidase with thrombospondin type 1 motif 4			GO:0001501,GO:0002020,GO:0004222,GO:0005515,GO:0005576,GO:0005615,GO:0006508,GO:0008233,GO:0008237,GO:0016607,GO:0022617,GO:0030198,GO:0031012,GO:0046872,GO:0062023	skeletal system development|protease binding|metalloendopeptidase activity|protein binding|extracellular region|extracellular space|proteolysis|peptidase activity|metallopeptidase activity|nuclear speck|extracellular matrix disassembly|extracellular matrix organization|extracellular matrix|metal ion binding|collagen-containing extracellular matrix	WP4808,WP474	Endochondral ossification with skeletal dysplasias|Endochondral ossification	R-HSA-1474228,R-HSA-1474228,R-HSA-1474244,R-HSA-1474244,R-HSA-1643685,R-HSA-3781865,R-HSA-3906995,R-HSA-392499,R-HSA-5083635,R-HSA-5173105,R-HSA-5173214,R-HSA-5668914,R-HSA-597592	Degradation of the extracellular matrix|Degradation of the extracellular matrix|Extracellular matrix organization|Extracellular matrix organization|Disease|Diseases of glycosylation|Diseases associated with O-glycosylation of proteins|Metabolism of proteins|Defective B3GALTL causes PpS|O-linked glycosylation|O-glycosylation of TSR domain-containing proteins|Diseases of metabolism|Post-translation…
ADAMTS5	4.48307	5.5778	3.38833	0.601203	-0.734076	0.471245	0.730441	Down	0.00282475	0.00841941	0.0189168	0.0145574	0.023119	0.0118133	11096	protein_coding	ADAM metallopeptidase with thrombospondin type 1 motif 5			GO:0003180,GO:0003184,GO:0003203,GO:0004175,GO:0004222,GO:0005178,GO:0005515,GO:0005576,GO:0005615,GO:0005788,GO:0006508,GO:0007520,GO:0008201,GO:0008233,GO:0008237,GO:0008270,GO:0022617,GO:0030198,GO:0031012,GO:0042742,GO:0042802,GO:0044691,GO:0050840,GO:0062023,GO:0120163	aortic valve morphogenesis|pulmonary valve morphogenesis|endocardial cushion morphogenesis|endopeptidase activity|metalloendopeptidase activity|integrin binding|protein binding|extracellular region|extracellular space|endoplasmic reticulum lumen|proteolysis|myoblast fusion|heparin binding|peptidase activity|metallopeptidase activity|zinc ion binding|extracellular matrix disassembly|extracellular …	WP4808,WP4754,WP474,WP2877	Endochondral ossification with skeletal dysplasias|IL-18 signaling pathway|Endochondral ossification|Vitamin D receptor pathway	R-HSA-1474228,R-HSA-1474228,R-HSA-1474244,R-HSA-1474244,R-HSA-1643685,R-HSA-3781865,R-HSA-3906995,R-HSA-392499,R-HSA-5083635,R-HSA-5173105,R-HSA-5173214,R-HSA-5668914,R-HSA-597592	Degradation of the extracellular matrix|Degradation of the extracellular matrix|Extracellular matrix organization|Extracellular matrix organization|Disease|Diseases of glycosylation|Diseases associated with O-glycosylation of proteins|Metabolism of proteins|Defective B3GALTL causes PpS|O-linked glycosylation|O-glycosylation of TSR domain-containing proteins|Diseases of metabolism|Post-translation…
ADAMTS6	67.5573	78.0255	57.0891	0.732421	-0.449254	0.124823	0.357391	Down	0.0975797	0.143484	0.106734	0.209198	0.129779	0.136709	11174	protein_coding	ADAM metallopeptidase with thrombospondin type 1 motif 6			GO:0001822,GO:0003279,GO:0004222,GO:0005576,GO:0006508,GO:0008237,GO:0030198,GO:0031012,GO:0035904,GO:0046872,GO:0060976	kidney development|cardiac septum development|metalloendopeptidase activity|extracellular region|proteolysis|metallopeptidase activity|extracellular matrix organization|extracellular matrix|aorta development|metal ion binding|coronary vasculature development			R-HSA-1643685,R-HSA-3781865,R-HSA-3906995,R-HSA-392499,R-HSA-5083635,R-HSA-5173105,R-HSA-5173214,R-HSA-5668914,R-HSA-597592	Disease|Diseases of glycosylation|Diseases associated with O-glycosylation of proteins|Metabolism of proteins|Defective B3GALTL causes PpS|O-linked glycosylation|O-glycosylation of TSR domain-containing proteins|Diseases of metabolism|Post-translational protein modification
ADAMTS7	991.358	1172.82	809.897	0.691056	-0.533125	3.34e-06	0.000123706	Down	4.21263	4.27503	3.49328	5.95249	5.51475	5.87916	11173	protein_coding	ADAM metallopeptidase with thrombospondin type 1 motif 7			GO:0002062,GO:0004222,GO:0005515,GO:0005576,GO:0005788,GO:0006029,GO:0008237,GO:0009986,GO:0030198,GO:0030199,GO:0031012,GO:0032331,GO:0043931,GO:0046872,GO:0051603,GO:0071347,GO:0071356,GO:0071773	chondrocyte differentiation|metalloendopeptidase activity|protein binding|extracellular region|endoplasmic reticulum lumen|proteoglycan metabolic process|metallopeptidase activity|cell surface|extracellular matrix organization|collagen fibril organization|extracellular matrix|negative regulation of chondrocyte differentiation|ossification involved in bone maturation|metal ion binding|proteolysis …			R-HSA-1643685,R-HSA-3781865,R-HSA-3906995,R-HSA-392499,R-HSA-5083635,R-HSA-5173105,R-HSA-5173214,R-HSA-5668914,R-HSA-597592	Disease|Diseases of glycosylation|Diseases associated with O-glycosylation of proteins|Metabolism of proteins|Defective B3GALTL causes PpS|O-linked glycosylation|O-glycosylation of TSR domain-containing proteins|Diseases of metabolism|Post-translational protein modification
ADAMTS8	12.4862	11.1895	13.783	1.23292	0.302085	0.62883	0.829739	Up	0.0621756	0.177598	0.0954202	0.0801059	0.119267	0.0731317	11095	protein_coding	ADAM metallopeptidase with thrombospondin type 1 motif 8			GO:0004222,GO:0005178,GO:0005576,GO:0006508,GO:0008201,GO:0008237,GO:0008270,GO:0008285,GO:0009673,GO:0030198,GO:0031012,GO:0035435,GO:0062023	metalloendopeptidase activity|integrin binding|extracellular region|proteolysis|heparin binding|metallopeptidase activity|zinc ion binding|negative regulation of cell population proliferation|low-affinity phosphate transmembrane transporter activity|extracellular matrix organization|extracellular matrix|phosphate ion transmembrane transport|collagen-containing extracellular matrix			R-HSA-1474228,R-HSA-1474244,R-HSA-1643685,R-HSA-3781865,R-HSA-3906995,R-HSA-392499,R-HSA-5083635,R-HSA-5173105,R-HSA-5173214,R-HSA-5668914,R-HSA-597592	Degradation of the extracellular matrix|Extracellular matrix organization|Disease|Diseases of glycosylation|Diseases associated with O-glycosylation of proteins|Metabolism of proteins|Defective B3GALTL causes PpS|O-linked glycosylation|O-glycosylation of TSR domain-containing proteins|Diseases of metabolism|Post-translational protein modification
ADAMTS9	20.4034	23.6678	17.1389	0.718901	-0.476135	0.400865	0.672815	Down	0.0591745	0.0440937	0.0949423	0.0991111	0.147563	0.0309341	56999	protein_coding	ADAM metallopeptidase with thrombospondin type 1 motif 9			GO:0003179,GO:0003229,GO:0004222,GO:0005615,GO:0005783,GO:0006508,GO:0008237,GO:0008270,GO:0009617,GO:0009986,GO:0010596,GO:0015031,GO:0016192,GO:0030198,GO:0030318,GO:0031012,GO:0035909,GO:0043231,GO:0045636,GO:0062023,GO:0090673,GO:1903671	heart valve morphogenesis|ventricular cardiac muscle tissue development|metalloendopeptidase activity|extracellular space|endoplasmic reticulum|proteolysis|metallopeptidase activity|zinc ion binding|response to bacterium|cell surface|negative regulation of endothelial cell migration|protein transport|vesicle-mediated transport|extracellular matrix organization|melanocyte differentiation|extracell…	WP3888	VEGFA-VEGFR2 signaling	R-HSA-1474228,R-HSA-1474244,R-HSA-1643685,R-HSA-3781865,R-HSA-3906995,R-HSA-392499,R-HSA-5083635,R-HSA-5173105,R-HSA-5173214,R-HSA-5668914,R-HSA-597592	Degradation of the extracellular matrix|Extracellular matrix organization|Disease|Diseases of glycosylation|Diseases associated with O-glycosylation of proteins|Metabolism of proteins|Defective B3GALTL causes PpS|O-linked glycosylation|O-glycosylation of TSR domain-containing proteins|Diseases of metabolism|Post-translational protein modification
ADAMTSL1	25.9322	31.4935	20.3709	0.650627	-0.620097	0.165462	0.421614	Down	0.0261218	0.0333679	0.019437	0.0307702	0.0356321	0.0546219	92949	protein_coding	ADAMTS like 1			GO:0004222,GO:0005576,GO:0005788,GO:0030198	metalloendopeptidase activity|extracellular region|endoplasmic reticulum lumen|extracellular matrix organization			R-HSA-1643685,R-HSA-3781865,R-HSA-3906995,R-HSA-392499,R-HSA-5083635,R-HSA-5173105,R-HSA-5173214,R-HSA-5668914,R-HSA-597592	Disease|Diseases of glycosylation|Diseases associated with O-glycosylation of proteins|Metabolism of proteins|Defective B3GALTL causes PpS|O-linked glycosylation|O-glycosylation of TSR domain-containing proteins|Diseases of metabolism|Post-translational protein modification
ADAMTSL3	568.185	687.922	448.449	0.651733	-0.617648	1.63e-06	7.07e-05	Down	1.23951	1.2963	1.43411	1.7541	2.30983	2.01952	57188	protein_coding	ADAMTS like 3			GO:0004222,GO:0005515,GO:0005576,GO:0030198,GO:0031012,GO:0043231	metalloendopeptidase activity|protein binding|extracellular region|extracellular matrix organization|extracellular matrix|intracellular membrane-bounded organelle			R-HSA-1643685,R-HSA-3781865,R-HSA-3906995,R-HSA-392499,R-HSA-5083635,R-HSA-5173105,R-HSA-5173214,R-HSA-5668914,R-HSA-597592	Disease|Diseases of glycosylation|Diseases associated with O-glycosylation of proteins|Metabolism of proteins|Defective B3GALTL causes PpS|O-linked glycosylation|O-glycosylation of TSR domain-containing proteins|Diseases of metabolism|Post-translational protein modification
ADAMTSL4	125.447	131.595	119.299	0.908631	-0.138234	0.539029	0.774508	Down	0.767114	0.669457	0.485954	0.694507	0.668142	0.758682	54507	protein_coding	ADAMTS like 4			GO:0002020,GO:0002064,GO:0005515,GO:0005576,GO:0005614,GO:0005788,GO:0006915,GO:0030198,GO:0043065,GO:0062023,GO:0070285	protease binding|epithelial cell development|protein binding|extracellular region|interstitial matrix|endoplasmic reticulum lumen|apoptotic process|extracellular matrix organization|positive regulation of apoptotic process|collagen-containing extracellular matrix|pigment cell development			R-HSA-1643685,R-HSA-3781865,R-HSA-3906995,R-HSA-392499,R-HSA-5083635,R-HSA-5173105,R-HSA-5173214,R-HSA-5668914,R-HSA-597592	Disease|Diseases of glycosylation|Diseases associated with O-glycosylation of proteins|Metabolism of proteins|Defective B3GALTL causes PpS|O-linked glycosylation|O-glycosylation of TSR domain-containing proteins|Diseases of metabolism|Post-translational protein modification
ADAMTSL5	378.714	354.945	402.483	1.13563	0.183498	0.237526	0.515163	Up	4.23349	4.42434	3.86705	3.60193	3.14618	4.24874	339366	protein_coding	ADAMTS like 5			GO:0001527,GO:0005515,GO:0005576,GO:0008201,GO:0031012,GO:0050436	microfibril|protein binding|extracellular region|heparin binding|extracellular matrix|microfibril binding			R-HSA-1643685,R-HSA-3781865,R-HSA-3906995,R-HSA-392499,R-HSA-5083635,R-HSA-5173105,R-HSA-5173214,R-HSA-5668914,R-HSA-597592	Disease|Diseases of glycosylation|Diseases associated with O-glycosylation of proteins|Metabolism of proteins|Defective B3GALTL causes PpS|O-linked glycosylation|O-glycosylation of TSR domain-containing proteins|Diseases of metabolism|Post-translational protein modification
ADAP1	847.905	782.786	913.025	1.1667	0.222436	0.0280565	0.134012	Up	9.86984	10.0786	8.97397	8.63282	8.48557	7.71544	11033	protein_coding	ArfGAP with dual PH domains 1			GO:0005096,GO:0005515,GO:0005547,GO:0005634,GO:0005737,GO:0005829,GO:0005886,GO:0007166,GO:0043087,GO:0043231,GO:0043533,GO:0043547,GO:0046872,GO:1902936	GTPase activator activity|protein binding|phosphatidylinositol-3,4,5-trisphosphate binding|nucleus|cytoplasm|cytosol|plasma membrane|cell surface receptor signaling pathway|regulation of GTPase activity|intracellular membrane-bounded organelle|inositol 1,3,4,5 tetrakisphosphate binding|positive regulation of GTPase activity|metal ion binding|phosphatidylinositol bisphosphate binding			R-HSA-1236394,R-HSA-1251985,R-HSA-162582,R-HSA-9006934	Signaling by ERBB4|Nuclear signaling by ERBB4|Signal Transduction|Signaling by Receptor Tyrosine Kinases
ADAP2	363.019	339.132	386.906	1.13933	0.18819	0.193896	0.460431	Up	3.5008	3.44979	4.54444	3.6181	3.54259	2.92415	55803	protein_coding	ArfGAP with dual PH domains 2			GO:0005096,GO:0005515,GO:0005546,GO:0005547,GO:0005737,GO:0005740,GO:0005886,GO:0007507,GO:0030674,GO:0043087,GO:0043231,GO:0043325,GO:0043533,GO:0043547,GO:0046872,GO:0048017	GTPase activator activity|protein binding|phosphatidylinositol-4,5-bisphosphate binding|phosphatidylinositol-3,4,5-trisphosphate binding|cytoplasm|mitochondrial envelope|plasma membrane|heart development|protein-macromolecule adaptor activity|regulation of GTPase activity|intracellular membrane-bounded organelle|phosphatidylinositol-3,4-bisphosphate binding|inositol 1,3,4,5 tetrakisphosphate bind…	WP3945	TYROBP causal network in microglia
ADAR	6738.96	6720.54	6757.37	1.0054	0.00777107	0.911344	0.963203	Up	26.4259	27.4998	29.4112	28.2762	28.9802	25.6619	103	protein_coding	adenosine deaminase RNA specific	hsa04622,hsa04623,hsa05171,hsa05164,hsa05162	RIG-I-like receptor signaling pathway|Cytosolic DNA-sensing pathway|Coronavirus disease - COVID-19|Influenza A|Measles	GO:0001649,GO:0002244,GO:0002566,GO:0003677,GO:0003723,GO:0003725,GO:0003726,GO:0005515,GO:0005634,GO:0005654,GO:0005730,GO:0005737,GO:0006382,GO:0006396,GO:0006397,GO:0008251,GO:0009615,GO:0016020,GO:0016553,GO:0030218,GO:0031054,GO:0035455,GO:0044387,GO:0044530,GO:0045070,GO:0045087,GO:0046872,GO:0051607,GO:0060216,GO:0060339,GO:0061484,GO:0070922,GO:0097284,GO:0098586,GO:1900369,GO:1903944	osteoblast differentiation|hematopoietic progenitor cell differentiation|somatic diversification of immune receptors via somatic mutation|DNA binding|RNA binding|double-stranded RNA binding|double-stranded RNA adenosine deaminase activity|protein binding|nucleus|nucleoplasm|nucleolus|cytoplasm|adenosine to inosine editing|RNA processing|mRNA processing|tRNA-specific adenosine deaminase activity|r…	WP4630,WP4655,WP4705	Measles virus infection|Cytosolic DNA-sensing pathway|Pathways of nucleic acid metabolism and innate immune sensing	R-HSA-1280215,R-HSA-168256,R-HSA-75064,R-HSA-75072,R-HSA-75102,R-HSA-77042,R-HSA-8953854,R-HSA-909733,R-HSA-913531	Cytokine Signaling in Immune system|Immune System|mRNA Editing: A to I Conversion|mRNA Editing|C6 deamination of adenosine|Formation of editosomes by ADAR proteins|Metabolism of RNA|Interferon alpha/beta signaling|Interferon Signaling
ADARB1	848.773	950.315	747.232	0.78641	-0.346646	0.000268678	0.00394549	Down	1.3864	1.35312	1.33277	1.78397	1.76178	1.63779	104	protein_coding	adenosine deaminase RNA specific B1			GO:0003723,GO:0003725,GO:0003726,GO:0003729,GO:0005515,GO:0005634,GO:0005654,GO:0005730,GO:0005737,GO:0005829,GO:0006382,GO:0006396,GO:0006397,GO:0007274,GO:0008251,GO:0008285,GO:0016553,GO:0021610,GO:0021618,GO:0021965,GO:0030336,GO:0035264,GO:0044387,GO:0045070,GO:0045087,GO:0045202,GO:0046872,GO:0050884,GO:0051607,GO:0051726,GO:0060384,GO:0060415,GO:0061744,GO:0097049	RNA binding|double-stranded RNA binding|double-stranded RNA adenosine deaminase activity|mRNA binding|protein binding|nucleus|nucleoplasm|nucleolus|cytoplasm|cytosol|adenosine to inosine editing|RNA processing|mRNA processing|neuromuscular synaptic transmission|tRNA-specific adenosine deaminase activity|negative regulation of cell population proliferation|base conversion or substitution editing|f…			R-HSA-75064,R-HSA-75072,R-HSA-75102,R-HSA-77042,R-HSA-8953854	mRNA Editing: A to I Conversion|mRNA Editing|C6 deamination of adenosine|Formation of editosomes by ADAR proteins|Metabolism of RNA
ADAT1	882.014	855.759	908.269	1.06168	0.0863445	0.474769	0.733174	Up	4.88101	4.03646	4.54521	3.88349	4.24403	4.53618	23536	protein_coding	adenosine deaminase tRNA specific 1			GO:0003723,GO:0008033,GO:0008251,GO:0046872	RNA binding|tRNA processing|tRNA-specific adenosine deaminase activity|metal ion binding			R-HSA-6782315,R-HSA-72306,R-HSA-8953854	tRNA modification in the nucleus and cytosol|tRNA processing|Metabolism of RNA
ADAT2	437.002	463.514	410.491	0.885627	-0.175229	0.151901	0.401706	Down	1.12427	1.21194	1.26425	1.25729	1.45787	1.34589	134637	protein_coding	adenosine deaminase tRNA specific 2			GO:0002100,GO:0005515,GO:0005654,GO:0008270,GO:0052717	tRNA wobble adenosine to inosine editing|protein binding|nucleoplasm|zinc ion binding|tRNA-specific adenosine-34 deaminase activity			R-HSA-6782315,R-HSA-72306,R-HSA-8953854	tRNA modification in the nucleus and cytosol|tRNA processing|Metabolism of RNA
ADAT3	135.258	124.642	145.874	1.1722	0.229218	0.250621	0.529356	Up	2.83906	2.90829	2.26341	2.12652	2.41743	2.30458	113179	protein_coding	adenosine deaminase tRNA specific 3			GO:0005515,GO:0005634,GO:0005654,GO:0005737,GO:0008033,GO:0046872,GO:0052717	protein binding|nucleus|nucleoplasm|cytoplasm|tRNA processing|metal ion binding|tRNA-specific adenosine-34 deaminase activity			R-HSA-6782315,R-HSA-72306,R-HSA-8953854	tRNA modification in the nucleus and cytosol|tRNA processing|Metabolism of RNA
ADCK1	247.275	243.411	251.14	1.03204	0.0455033	0.768638	0.900643	Up	1.62247	1.7402	1.44735	1.53927	1.74791	1.38791	57143	protein_coding	aarF domain containing kinase 1			GO:0004674,GO:0005524,GO:0005576,GO:0005743,GO:0007005,GO:0010637,GO:0016310,GO:0031966,GO:0055088,GO:1903852	protein serine/threonine kinase activity|ATP binding|extracellular region|mitochondrial inner membrane|mitochondrion organization|negative regulation of mitochondrial fusion|phosphorylation|mitochondrial membrane|lipid homeostasis|positive regulation of cristae formation
ADCK2	835.111	797.043	873.178	1.0952	0.1312	0.207857	0.477347	Up	9.08773	9.94568	10.203	9.93077	8.80331	7.97581	90956	protein_coding	aarF domain containing kinase 2			GO:0004674,GO:0005515,GO:0005524,GO:0016020,GO:0016310	protein serine/threonine kinase activity|protein binding|ATP binding|membrane|phosphorylation
ADCK5	258.675	265.255	252.095	0.951329	-0.0719842	0.683496	0.858528	Down	2.48043	2.83585	1.84227	2.68818	2.64957	2.2215	203054	protein_coding	aarF domain containing kinase 5			GO:0004674,GO:0005515,GO:0016020,GO:0016310	protein serine/threonine kinase activity|protein binding|membrane|phosphorylation
ADCY1	365.052	445.924	284.181	0.637691	-0.649071	2.63e-06	0.000103703	Down	0.660892	0.678004	0.56705	0.958541	1.11881	0.920553	107	protein_coding	adenylate cyclase 1	hsa00230,hsa04015,hsa04371,hsa04020,hsa04072,hsa04024,hsa04022,hsa04114,hsa04540,hsa04611,hsa04062,hsa04911,hsa04923,hsa04912,hsa04913,hsa04915,hsa04914,hsa04921,hsa04926,hsa04935,hsa04918,hsa04928,hsa04916,hsa04925,hsa04927,hsa04261,hsa04270,hsa04970,hsa04971,hsa04972,hsa04976,hsa04724,hsa04727,hsa04725,hsa04720,hsa04723,hsa04750,hsa04211,hsa04213,hsa04713,hsa04714,hsa05200,hsa05207,hsa05166,hsa…	Purine metabolism|Rap1 signaling pathway|Apelin signaling pathway|Calcium signaling pathway|Phospholipase D signaling pathway|cAMP signaling pathway|cGMP-PKG signaling pathway|Oocyte meiosis|Gap junction|Platelet activation|Chemokine signaling pathway|Insulin secretion|Regulation of lipolysis in adipocytes|GnRH signaling pathway|Ovarian steroidogenesis|Estrogen signaling pathway|Progesterone-medi…	GO:0004016,GO:0005516,GO:0005524,GO:0005634,GO:0005737,GO:0005886,GO:0006171,GO:0007189,GO:0007409,GO:0007420,GO:0007616,GO:0007623,GO:0008294,GO:0009410,GO:0010226,GO:0019933,GO:0032793,GO:0042752,GO:0045121,GO:0046872,GO:0070062,GO:0071277,GO:0098685,GO:0098686,GO:0098793,GO:0098839,GO:0098978,GO:0099171,GO:0150076,GO:1900273,GO:1904322	adenylate cyclase activity|calmodulin binding|ATP binding|nucleus|cytoplasm|plasma membrane|cAMP biosynthetic process|adenylate cyclase-activating G protein-coupled receptor signaling pathway|axonogenesis|brain development|long-term memory|circadian rhythm|calcium- and calmodulin-responsive adenylate cyclase activity|response to xenobiotic stimulus|response to lithium ion|cAMP-mediated signaling|…	WP5083,WP35,WP4321,WP289,WP4589,WP2636,WP4222,WP3869,WP3929,WP3594,WP3676,WP4535,WP536	Neuroinflammation and glutamatergic signaling|G protein signaling pathways|Thermogenesis|Myometrial relaxation and contraction pathways|Major receptors targeted by epinephrine and norepinephrine|Common pathways underlying drug addiction|Phosphodiesterases in neuronal function|Cannabinoid receptor signaling|Chemokine signaling pathway|Circadian rhythm genes|BDNF-TrkB signaling|Envelope proteins an…	R-HSA-111885,R-HSA-111885,R-HSA-111931,R-HSA-111933,R-HSA-111996,R-HSA-111997,R-HSA-112040,R-HSA-112040,R-HSA-112043,R-HSA-112314,R-HSA-112314,R-HSA-112315,R-HSA-112315,R-HSA-112316,R-HSA-112316,R-HSA-1430728,R-HSA-1489509,R-HSA-162582,R-HSA-162582,R-HSA-163359,R-HSA-163615,R-HSA-163685,R-HSA-1643685,R-HSA-1643685,R-HSA-164378,R-HSA-170660,R-HSA-170670,R-HSA-170670,R-HSA-372790,R-HSA-372790,R-HSA…	Opioid Signalling|Opioid Signalling|PKA-mediated phosphorylation of CREB|Calmodulin induced events|Ca-dependent events|CaM pathway|G-protein mediated events|G-protein mediated events|PLC beta mediated events|Neurotransmitter receptors and postsynaptic signal transmission|Neurotransmitter receptors and postsynaptic signal transmission|Transmission across Chemical Synapses|Transmission across Chemi…
ADCY10	15.7881	12.756	18.8203	1.48434	0.569825	0.2978	0.578942	Up	0.0680843	0.0676438	0.0542796	0.0267333	0.0398024	0.0610146	55811	protein_coding	adenylate cyclase 10	hsa00230,hsa04371,hsa04024,hsa04935,hsa04713,hsa04714	Purine metabolism|Apelin signaling pathway|cAMP signaling pathway|Growth hormone synthesis, secretion and action|Circadian entrainment|Thermogenesis	GO:0000287,GO:0003351,GO:0004016,GO:0005524,GO:0005576,GO:0005634,GO:0005737,GO:0005739,GO:0005829,GO:0006171,GO:0007283,GO:0015630,GO:0016324,GO:0030145,GO:0030425,GO:0030426,GO:0031514,GO:0035556,GO:0043025,GO:0043065,GO:0045178,GO:0048471,GO:0051117,GO:0071241,GO:0071890	magnesium ion binding|epithelial cilium movement involved in extracellular fluid movement|adenylate cyclase activity|ATP binding|extracellular region|nucleus|cytoplasm|mitochondrion|cytosol|cAMP biosynthetic process|spermatogenesis|microtubule cytoskeleton|apical plasma membrane|manganese ion binding|dendrite|growth cone|motile cilium|intracellular signal transduction|neuronal cell body|positive …	WP4321,WP4589,WP4222,WP2197,WP4535	Thermogenesis|Major receptors targeted by epinephrine and norepinephrine|Phosphodiesterases in neuronal function|Endothelin pathways|Envelope proteins and their potential roles in EDMD physiopathology	R-HSA-162582,R-HSA-5358351,R-HSA-5610787	Signal Transduction|Signaling by Hedgehog|Hedgehog 'off' state
ADCY3	2408.79	2494.19	2323.4	0.931575	-0.102256	0.181234	0.444131	Down	12.68	12.3166	12.2909	13.5575	13.794	12.7082	109	protein_coding	adenylate cyclase 3	hsa00230,hsa04015,hsa04371,hsa04020,hsa04072,hsa04024,hsa04022,hsa04114,hsa04540,hsa04611,hsa04062,hsa04911,hsa04923,hsa04912,hsa04913,hsa04915,hsa04914,hsa04921,hsa04926,hsa04935,hsa04918,hsa04928,hsa04916,hsa04925,hsa04927,hsa04261,hsa04270,hsa04970,hsa04971,hsa04972,hsa04976,hsa04962,hsa04724,hsa04727,hsa04725,hsa04723,hsa04740,hsa04750,hsa04211,hsa04213,hsa04713,hsa04714,hsa05200,hsa05207,hsa…	Purine metabolism|Rap1 signaling pathway|Apelin signaling pathway|Calcium signaling pathway|Phospholipase D signaling pathway|cAMP signaling pathway|cGMP-PKG signaling pathway|Oocyte meiosis|Gap junction|Platelet activation|Chemokine signaling pathway|Insulin secretion|Regulation of lipolysis in adipocytes|GnRH signaling pathway|Ovarian steroidogenesis|Estrogen signaling pathway|Progesterone-medi…	GO:0004016,GO:0005516,GO:0005524,GO:0005737,GO:0005794,GO:0005886,GO:0005929,GO:0006171,GO:0007165,GO:0007189,GO:0007338,GO:0007340,GO:0007608,GO:0008355,GO:0016020,GO:0030317,GO:0035556,GO:0046872,GO:0060170,GO:1904322	adenylate cyclase activity|calmodulin binding|ATP binding|cytoplasm|Golgi apparatus|plasma membrane|cilium|cAMP biosynthetic process|signal transduction|adenylate cyclase-activating G protein-coupled receptor signaling pathway|single fertilization|acrosome reaction|sensory perception of smell|olfactory learning|membrane|flagellated sperm motility|intracellular signal transduction|metal ion bindin…	WP5083,WP35,WP4321,WP289,WP4589,WP2032,WP4746,WP4222,WP5122,WP3929,WP5085,WP4535,WP536,WP5321	Neuroinflammation and glutamatergic signaling|G protein signaling pathways|Thermogenesis|Myometrial relaxation and contraction pathways|Major receptors targeted by epinephrine and norepinephrine|Thyroid stimulating hormone (TSH) signaling pathway|Thyroid hormones production and peripheral downstream signaling effects|Phosphodiesterases in neuronal function|Prostaglandin and leukotriene metabolism…	R-HSA-111885,R-HSA-111885,R-HSA-111931,R-HSA-111933,R-HSA-111996,R-HSA-111997,R-HSA-112040,R-HSA-112040,R-HSA-112043,R-HSA-112314,R-HSA-112314,R-HSA-112315,R-HSA-112315,R-HSA-112316,R-HSA-112316,R-HSA-1430728,R-HSA-1489509,R-HSA-162582,R-HSA-162582,R-HSA-163359,R-HSA-163615,R-HSA-163685,R-HSA-1643685,R-HSA-1643685,R-HSA-164378,R-HSA-170660,R-HSA-170670,R-HSA-170670,R-HSA-372790,R-HSA-372790,R-HSA…	Opioid Signalling|Opioid Signalling|PKA-mediated phosphorylation of CREB|Calmodulin induced events|Ca-dependent events|CaM pathway|G-protein mediated events|G-protein mediated events|PLC beta mediated events|Neurotransmitter receptors and postsynaptic signal transmission|Neurotransmitter receptors and postsynaptic signal transmission|Transmission across Chemical Synapses|Transmission across Chemi…
ADCY4	23.4097	22.9579	23.8615	1.04134	0.058445	0.890908	0.955689	Up	0.190004	0.188775	0.186622	0.188005	0.155508	0.198654	196883	protein_coding	adenylate cyclase 4	hsa00230,hsa04015,hsa04371,hsa04020,hsa04072,hsa04024,hsa04022,hsa04114,hsa04540,hsa04611,hsa04062,hsa04911,hsa04923,hsa04912,hsa04913,hsa04915,hsa04914,hsa04921,hsa04926,hsa04935,hsa04918,hsa04928,hsa04916,hsa04925,hsa04927,hsa04261,hsa04270,hsa04970,hsa04971,hsa04972,hsa04976,hsa04724,hsa04727,hsa04725,hsa04723,hsa04742,hsa04750,hsa04211,hsa04213,hsa04713,hsa04714,hsa05200,hsa05207,hsa05166,hsa…	Purine metabolism|Rap1 signaling pathway|Apelin signaling pathway|Calcium signaling pathway|Phospholipase D signaling pathway|cAMP signaling pathway|cGMP-PKG signaling pathway|Oocyte meiosis|Gap junction|Platelet activation|Chemokine signaling pathway|Insulin secretion|Regulation of lipolysis in adipocytes|GnRH signaling pathway|Ovarian steroidogenesis|Estrogen signaling pathway|Progesterone-medi…	GO:0004016,GO:0005080,GO:0005515,GO:0005524,GO:0005737,GO:0005886,GO:0006171,GO:0007188,GO:0007189,GO:0007193,GO:0016020,GO:0030425,GO:0035556,GO:0046872	adenylate cyclase activity|protein kinase C binding|protein binding|ATP binding|cytoplasm|plasma membrane|cAMP biosynthetic process|adenylate cyclase-modulating G protein-coupled receptor signaling pathway|adenylate cyclase-activating G protein-coupled receptor signaling pathway|adenylate cyclase-inhibiting G protein-coupled receptor signaling pathway|membrane|dendrite|intracellular signal transd…	WP35,WP4321,WP4941,WP289,WP4589,WP4222,WP3929,WP4535,WP536	G protein signaling pathways|Thermogenesis|GPR143 in melanocytes and retinal pigment epithelium cells|Myometrial relaxation and contraction pathways|Major receptors targeted by epinephrine and norepinephrine|Phosphodiesterases in neuronal function|Chemokine signaling pathway|Envelope proteins and their potential roles in EDMD physiopathology|Calcium regulation in cardiac cells	R-HSA-111885,R-HSA-111885,R-HSA-111931,R-HSA-111933,R-HSA-111996,R-HSA-111997,R-HSA-112040,R-HSA-112040,R-HSA-112043,R-HSA-112314,R-HSA-112314,R-HSA-112315,R-HSA-112315,R-HSA-112316,R-HSA-112316,R-HSA-1430728,R-HSA-1489509,R-HSA-162582,R-HSA-162582,R-HSA-163359,R-HSA-163615,R-HSA-163685,R-HSA-1643685,R-HSA-1643685,R-HSA-164378,R-HSA-170660,R-HSA-170670,R-HSA-170670,R-HSA-372790,R-HSA-372790,R-HSA…	Opioid Signalling|Opioid Signalling|PKA-mediated phosphorylation of CREB|Calmodulin induced events|Ca-dependent events|CaM pathway|G-protein mediated events|G-protein mediated events|PLC beta mediated events|Neurotransmitter receptors and postsynaptic signal transmission|Neurotransmitter receptors and postsynaptic signal transmission|Transmission across Chemical Synapses|Transmission across Chemi…
ADCY5	269.656	280.879	258.433	0.920451	-0.119587	0.418127	0.688335	Down	0.925441	0.887078	0.81106	1.05462	0.926777	0.875582	111	protein_coding	adenylate cyclase 5	hsa00230,hsa04015,hsa04371,hsa04072,hsa04024,hsa04022,hsa04114,hsa04540,hsa04611,hsa04062,hsa04911,hsa04923,hsa04912,hsa04913,hsa04915,hsa04914,hsa04921,hsa04926,hsa04935,hsa04918,hsa04928,hsa04916,hsa04924,hsa04925,hsa04927,hsa04261,hsa04270,hsa04970,hsa04971,hsa04972,hsa04976,hsa04724,hsa04727,hsa04725,hsa04728,hsa04726,hsa04723,hsa04750,hsa04211,hsa04213,hsa04713,hsa04714,hsa05200,hsa05207,hsa…	Purine metabolism|Rap1 signaling pathway|Apelin signaling pathway|Phospholipase D signaling pathway|cAMP signaling pathway|cGMP-PKG signaling pathway|Oocyte meiosis|Gap junction|Platelet activation|Chemokine signaling pathway|Insulin secretion|Regulation of lipolysis in adipocytes|GnRH signaling pathway|Ovarian steroidogenesis|Estrogen signaling pathway|Progesterone-mediated oocyte maturation|Oxy…	GO:0001973,GO:0004016,GO:0005524,GO:0005886,GO:0005929,GO:0006171,GO:0007189,GO:0007191,GO:0007193,GO:0007195,GO:0007204,GO:0007626,GO:0008179,GO:0016020,GO:0035556,GO:0045111,GO:0046872,GO:0050885,GO:0061178,GO:0097110,GO:1904322	G protein-coupled adenosine receptor signaling pathway|adenylate cyclase activity|ATP binding|plasma membrane|cilium|cAMP biosynthetic process|adenylate cyclase-activating G protein-coupled receptor signaling pathway|adenylate cyclase-activating dopamine receptor signaling pathway|adenylate cyclase-inhibiting G protein-coupled receptor signaling pathway|adenylate cyclase-inhibiting dopamine recep…	WP35,WP4321,WP289,WP4589,WP4222,WP3929,WP4535,WP536	G protein signaling pathways|Thermogenesis|Myometrial relaxation and contraction pathways|Major receptors targeted by epinephrine and norepinephrine|Phosphodiesterases in neuronal function|Chemokine signaling pathway|Envelope proteins and their potential roles in EDMD physiopathology|Calcium regulation in cardiac cells	R-HSA-111885,R-HSA-111885,R-HSA-111931,R-HSA-111933,R-HSA-111996,R-HSA-111997,R-HSA-112040,R-HSA-112040,R-HSA-112043,R-HSA-112314,R-HSA-112314,R-HSA-112315,R-HSA-112315,R-HSA-112316,R-HSA-112316,R-HSA-1430728,R-HSA-1489509,R-HSA-162582,R-HSA-162582,R-HSA-163359,R-HSA-163615,R-HSA-163685,R-HSA-1643685,R-HSA-1643685,R-HSA-164378,R-HSA-170660,R-HSA-170670,R-HSA-170670,R-HSA-372790,R-HSA-372790,R-HSA…	Opioid Signalling|Opioid Signalling|PKA-mediated phosphorylation of CREB|Calmodulin induced events|Ca-dependent events|CaM pathway|G-protein mediated events|G-protein mediated events|PLC beta mediated events|Neurotransmitter receptors and postsynaptic signal transmission|Neurotransmitter receptors and postsynaptic signal transmission|Transmission across Chemical Synapses|Transmission across Chemi…
ADCY6	2584.57	2981.53	2187.61	0.733572	-0.446989	3.04e-06	0.000116127	Down	7.09626	8.44912	8.74181	11.5392	11.9628	9.63469	112	protein_coding	adenylate cyclase 6	hsa00230,hsa04015,hsa04371,hsa04072,hsa04024,hsa04022,hsa04114,hsa04540,hsa04611,hsa04062,hsa04911,hsa04923,hsa04912,hsa04913,hsa04915,hsa04914,hsa04921,hsa04926,hsa04935,hsa04918,hsa04928,hsa04916,hsa04924,hsa04925,hsa04927,hsa04261,hsa04270,hsa04970,hsa04971,hsa04972,hsa04976,hsa04962,hsa04961,hsa04724,hsa04727,hsa04725,hsa04723,hsa04742,hsa04750,hsa04211,hsa04213,hsa04713,hsa04714,hsa05200,hsa…	Purine metabolism|Rap1 signaling pathway|Apelin signaling pathway|Phospholipase D signaling pathway|cAMP signaling pathway|cGMP-PKG signaling pathway|Oocyte meiosis|Gap junction|Platelet activation|Chemokine signaling pathway|Insulin secretion|Regulation of lipolysis in adipocytes|GnRH signaling pathway|Ovarian steroidogenesis|Estrogen signaling pathway|Progesterone-mediated oocyte maturation|Oxy…	GO:0003091,GO:0004016,GO:0005080,GO:0005515,GO:0005524,GO:0005886,GO:0005929,GO:0006171,GO:0007189,GO:0007193,GO:0007212,GO:0010977,GO:0016020,GO:0019901,GO:0032420,GO:0035556,GO:0035811,GO:0046872,GO:0071380,GO:0071870,GO:0097746,GO:1904117,GO:1904322	renal water homeostasis|adenylate cyclase activity|protein kinase C binding|protein binding|ATP binding|plasma membrane|cilium|cAMP biosynthetic process|adenylate cyclase-activating G protein-coupled receptor signaling pathway|adenylate cyclase-inhibiting G protein-coupled receptor signaling pathway|dopamine receptor signaling pathway|negative regulation of neuron projection development|membrane|…	WP35,WP4321,WP289,WP4589,WP4222,WP3929,WP5085,WP4535,WP536,WP4803	G protein signaling pathways|Thermogenesis|Myometrial relaxation and contraction pathways|Major receptors targeted by epinephrine and norepinephrine|Phosphodiesterases in neuronal function|Chemokine signaling pathway|Vasopressin-regulated water reabsorption|Envelope proteins and their potential roles in EDMD physiopathology|Calcium regulation in cardiac cells|Ciliopathies	R-HSA-111885,R-HSA-111885,R-HSA-111931,R-HSA-111933,R-HSA-111996,R-HSA-111997,R-HSA-112040,R-HSA-112040,R-HSA-112043,R-HSA-112314,R-HSA-112314,R-HSA-112315,R-HSA-112315,R-HSA-112316,R-HSA-112316,R-HSA-1430728,R-HSA-1489509,R-HSA-162582,R-HSA-162582,R-HSA-163359,R-HSA-163615,R-HSA-163685,R-HSA-1643685,R-HSA-1643685,R-HSA-164378,R-HSA-170660,R-HSA-170670,R-HSA-170670,R-HSA-372790,R-HSA-372790,R-HSA…	Opioid Signalling|Opioid Signalling|PKA-mediated phosphorylation of CREB|Calmodulin induced events|Ca-dependent events|CaM pathway|G-protein mediated events|G-protein mediated events|PLC beta mediated events|Neurotransmitter receptors and postsynaptic signal transmission|Neurotransmitter receptors and postsynaptic signal transmission|Transmission across Chemical Synapses|Transmission across Chemi…
ADCY6-DT	17.8443	11.816	23.8726	2.0132	1.00949	0.0438946	0.183804	Up	1.32331	1.21361	1.24976	0.73443	0.72898	0.425707	100506125	non_coding	ADCY6 divergent transcript
ADCY7	579.494	668.237	490.75	0.734267	-0.445624	0.000285057	0.00415732	Down	2.13586	2.11793	2.07899	3.35336	2.80337	2.48842	113	protein_coding	adenylate cyclase 7	hsa00230,hsa04015,hsa04371,hsa04020,hsa04072,hsa04024,hsa04022,hsa04114,hsa04540,hsa04611,hsa04062,hsa04911,hsa04923,hsa04912,hsa04913,hsa04915,hsa04914,hsa04921,hsa04926,hsa04935,hsa04918,hsa04928,hsa04916,hsa04925,hsa04927,hsa04261,hsa04270,hsa04970,hsa04971,hsa04972,hsa04976,hsa04724,hsa04727,hsa04725,hsa04723,hsa04750,hsa04211,hsa04213,hsa04713,hsa04714,hsa05200,hsa05207,hsa05166,hsa05163,hsa…	Purine metabolism|Rap1 signaling pathway|Apelin signaling pathway|Calcium signaling pathway|Phospholipase D signaling pathway|cAMP signaling pathway|cGMP-PKG signaling pathway|Oocyte meiosis|Gap junction|Platelet activation|Chemokine signaling pathway|Insulin secretion|Regulation of lipolysis in adipocytes|GnRH signaling pathway|Ovarian steroidogenesis|Estrogen signaling pathway|Progesterone-medi…	GO:0002819,GO:0004016,GO:0005524,GO:0005886,GO:0006171,GO:0007189,GO:0007193,GO:0016020,GO:0035556,GO:0046872,GO:0060135,GO:0071285,GO:0071361,GO:1900016	regulation of adaptive immune response|adenylate cyclase activity|ATP binding|plasma membrane|cAMP biosynthetic process|adenylate cyclase-activating G protein-coupled receptor signaling pathway|adenylate cyclase-inhibiting G protein-coupled receptor signaling pathway|membrane|intracellular signal transduction|metal ion binding|maternal process involved in female pregnancy|cellular response to lit…	WP35,WP4321,WP289,WP4589,WP4222,WP3869,WP3929,WP4535,WP536	G protein signaling pathways|Thermogenesis|Myometrial relaxation and contraction pathways|Major receptors targeted by epinephrine and norepinephrine|Phosphodiesterases in neuronal function|Cannabinoid receptor signaling|Chemokine signaling pathway|Envelope proteins and their potential roles in EDMD physiopathology|Calcium regulation in cardiac cells	R-HSA-111885,R-HSA-111885,R-HSA-111931,R-HSA-111933,R-HSA-111996,R-HSA-111997,R-HSA-112040,R-HSA-112040,R-HSA-112043,R-HSA-112314,R-HSA-112314,R-HSA-112315,R-HSA-112315,R-HSA-112316,R-HSA-112316,R-HSA-1430728,R-HSA-1489509,R-HSA-162582,R-HSA-162582,R-HSA-163359,R-HSA-163615,R-HSA-163685,R-HSA-1643685,R-HSA-1643685,R-HSA-164378,R-HSA-170660,R-HSA-170670,R-HSA-170670,R-HSA-372790,R-HSA-372790,R-HSA…	Opioid Signalling|Opioid Signalling|PKA-mediated phosphorylation of CREB|Calmodulin induced events|Ca-dependent events|CaM pathway|G-protein mediated events|G-protein mediated events|PLC beta mediated events|Neurotransmitter receptors and postsynaptic signal transmission|Neurotransmitter receptors and postsynaptic signal transmission|Transmission across Chemical Synapses|Transmission across Chemi…
ADCY9	3017.52	3110.52	2924.53	0.94044	-0.0885928	0.297562	0.578889	Down	10.6096	11.0657	9.79552	11.0599	11.2886	11.1178	115	protein_coding	adenylate cyclase 9	hsa00230,hsa04015,hsa04371,hsa04020,hsa04072,hsa04024,hsa04022,hsa04114,hsa04540,hsa04611,hsa04062,hsa04911,hsa04923,hsa04912,hsa04913,hsa04915,hsa04914,hsa04921,hsa04926,hsa04935,hsa04918,hsa04928,hsa04916,hsa04925,hsa04927,hsa04261,hsa04270,hsa04970,hsa04971,hsa04972,hsa04976,hsa04962,hsa04961,hsa04724,hsa04727,hsa04725,hsa04723,hsa04750,hsa04211,hsa04213,hsa04713,hsa04714,hsa05200,hsa05207,hsa…	Purine metabolism|Rap1 signaling pathway|Apelin signaling pathway|Calcium signaling pathway|Phospholipase D signaling pathway|cAMP signaling pathway|cGMP-PKG signaling pathway|Oocyte meiosis|Gap junction|Platelet activation|Chemokine signaling pathway|Insulin secretion|Regulation of lipolysis in adipocytes|GnRH signaling pathway|Ovarian steroidogenesis|Estrogen signaling pathway|Progesterone-medi…	GO:0001701,GO:0004016,GO:0005524,GO:0005886,GO:0006171,GO:0007165,GO:0007189,GO:0016020,GO:0030424,GO:0030425,GO:0035556,GO:0046872,GO:0071880	in utero embryonic development|adenylate cyclase activity|ATP binding|plasma membrane|cAMP biosynthetic process|signal transduction|adenylate cyclase-activating G protein-coupled receptor signaling pathway|membrane|axon|dendrite|intracellular signal transduction|metal ion binding|adenylate cyclase-activating adrenergic receptor signaling pathway	WP35,WP4321,WP4941,WP289,WP4589,WP4222,WP3929,WP5085,WP4535,WP536	G protein signaling pathways|Thermogenesis|GPR143 in melanocytes and retinal pigment epithelium cells|Myometrial relaxation and contraction pathways|Major receptors targeted by epinephrine and norepinephrine|Phosphodiesterases in neuronal function|Chemokine signaling pathway|Vasopressin-regulated water reabsorption|Envelope proteins and their potential roles in EDMD physiopathology|Calcium regula…	R-HSA-111885,R-HSA-111885,R-HSA-111931,R-HSA-111933,R-HSA-111996,R-HSA-111997,R-HSA-112040,R-HSA-112040,R-HSA-112043,R-HSA-112314,R-HSA-112314,R-HSA-112315,R-HSA-112315,R-HSA-112316,R-HSA-112316,R-HSA-1430728,R-HSA-1489509,R-HSA-162582,R-HSA-162582,R-HSA-163359,R-HSA-163615,R-HSA-163685,R-HSA-1643685,R-HSA-1643685,R-HSA-164378,R-HSA-170660,R-HSA-170670,R-HSA-170670,R-HSA-372790,R-HSA-372790,R-HSA…	Opioid Signalling|Opioid Signalling|PKA-mediated phosphorylation of CREB|Calmodulin induced events|Ca-dependent events|CaM pathway|G-protein mediated events|G-protein mediated events|PLC beta mediated events|Neurotransmitter receptors and postsynaptic signal transmission|Neurotransmitter receptors and postsynaptic signal transmission|Transmission across Chemical Synapses|Transmission across Chemi…
ADD1	3966.33	3799.46	4133.19	1.08767	0.121239	0.12942	0.364933	Up	22.4662	22.6862	25.6451	23.1051	22.0239	19.9768	118	protein_coding	adducin 1			GO:0003723,GO:0003779,GO:0005515,GO:0005516,GO:0005634,GO:0005654,GO:0005737,GO:0005829,GO:0005856,GO:0005886,GO:0005912,GO:0005925,GO:0008290,GO:0014069,GO:0016604,GO:0030036,GO:0030507,GO:0032092,GO:0042803,GO:0045296,GO:0046982,GO:0051015,GO:0051016,GO:0051017,GO:0061629,GO:0071277,GO:1903142,GO:1903393	RNA binding|actin binding|protein binding|calmodulin binding|nucleus|nucleoplasm|cytoplasm|cytosol|cytoskeleton|plasma membrane|adherens junction|focal adhesion|F-actin capping protein complex|postsynaptic density|nuclear body|actin cytoskeleton organization|spectrin binding|positive regulation of protein binding|protein homodimerization activity|cadherin binding|protein heterodimerization activi…			R-HSA-109581,R-HSA-111465,R-HSA-2262752,R-HSA-264870,R-HSA-381038,R-HSA-381070,R-HSA-381119,R-HSA-382551,R-HSA-5223345,R-HSA-5357801,R-HSA-75153,R-HSA-8953897	Apoptosis|Apoptotic cleavage of cellular proteins|Cellular responses to stress|Caspase-mediated cleavage of cytoskeletal proteins|XBP1(S) activates chaperone genes|IRE1alpha activates chaperones|Unfolded Protein Response (UPR)|Transport of small molecules|Miscellaneous transport and binding events|Programmed Cell Death|Apoptotic execution phase|Cellular responses to stimuli
ADD2	140.791	163.911	117.671	0.719853	-0.474226	0.0638574	0.235427	Down	0.319622	0.372133	0.222964	0.306273	0.431731	0.529975	119	protein_coding	adducin 2			GO:0003779,GO:0005200,GO:0005516,GO:0005829,GO:0005856,GO:0005886,GO:0007416,GO:0008290,GO:0014069,GO:0019901,GO:0030036,GO:0030097,GO:0030507,GO:0031410,GO:0032092,GO:0042803,GO:0044853,GO:0046982,GO:0050900,GO:0050901,GO:0051015,GO:0051016,GO:0051017,GO:0060090,GO:0065003	actin binding|structural constituent of cytoskeleton|calmodulin binding|cytosol|cytoskeleton|plasma membrane|synapse assembly|F-actin capping protein complex|postsynaptic density|protein kinase binding|actin cytoskeleton organization|hemopoiesis|spectrin binding|cytoplasmic vesicle|positive regulation of protein binding|protein homodimerization activity|plasma membrane raft|protein heterodimeriza…			R-HSA-382551,R-HSA-5223345	Transport of small molecules|Miscellaneous transport and binding events
ADD3	2084.39	2313.93	1854.85	0.801317	-0.319554	0.000343656	0.00486017	Down	8.77847	9.03229	10.4741	12.205	12.4193	10.6797	120	protein_coding	adducin 3			GO:0000794,GO:0005200,GO:0005516,GO:0005829,GO:0005856,GO:0005886,GO:0005903,GO:0005911,GO:0005938,GO:0007010,GO:0014069,GO:0016020,GO:0051015,GO:0051016	condensed nuclear chromosome|structural constituent of cytoskeleton|calmodulin binding|cytosol|cytoskeleton|plasma membrane|brush border|cell-cell junction|cell cortex|cytoskeleton organization|postsynaptic density|membrane|actin filament binding|barbed-end actin filament capping			R-HSA-162582,R-HSA-194315,R-HSA-382551,R-HSA-5223345,R-HSA-9012999,R-HSA-9013405,R-HSA-9035034,R-HSA-9716542	Signal Transduction|Signaling by Rho GTPases|Transport of small molecules|Miscellaneous transport and binding events|RHO GTPase cycle|RHOD GTPase cycle|RHOF GTPase cycle|Signaling by Rho GTPases, Miro GTPases and RHOBTB3
ADD3-AS1	6.37116	10.0473	2.69506	0.2656	-1.91268	0.0615579	0.229422	Down	0.110143	0	0.0737609	0.158935	0.450731	0.0921257	100505933	non_coding	ADD3 antisense RNA 1
ADGRA2	1763.49	1919.96	1607.01	0.837334	-0.256125	0.0646763	0.237329	Down	7.51856	7.31812	5.2684	7.19412	8.33772	8.49138	25960	protein_coding	adhesion G protein-coupled receptor A2			GO:0002040,GO:0004930,GO:0005515,GO:0005886,GO:0007166,GO:0007186,GO:0007417,GO:0009986,GO:0010595,GO:0016020,GO:0016055,GO:0030175,GO:0043542,GO:0045765,GO:0050920,GO:0090210,GO:0090263,GO:1900747,GO:1990909	sprouting angiogenesis|G protein-coupled receptor activity|protein binding|plasma membrane|cell surface receptor signaling pathway|G protein-coupled receptor signaling pathway|central nervous system development|cell surface|positive regulation of endothelial cell migration|membrane|Wnt signaling pathway|filopodium|endothelial cell migration|regulation of angiogenesis|regulation of chemotaxis|regu…
ADGRA3	2090.05	2252.03	1928.08	0.855819	-0.224623	0.0205703	0.107067	Down	9.36078	9.23111	11.313	12.4034	12.1487	10.4051	166647	protein_coding	adhesion G protein-coupled receptor A3			GO:0004930,GO:0005886,GO:0007166,GO:0007186,GO:0009897,GO:0016020	G protein-coupled receptor activity|plasma membrane|cell surface receptor signaling pathway|G protein-coupled receptor signaling pathway|external side of plasma membrane|membrane
ADGRB1	13.0748	14.2921	11.8575	0.832478	-0.264516	0.653418	0.841816	Down	0.0394052	0.0739505	0.0488685	0.045128	0.0761483	0.0732428	575	protein_coding	adhesion G protein-coupled receptor B1	hsa04115	p53 signaling pathway	GO:0001530,GO:0001786,GO:0001891,GO:0004930,GO:0005515,GO:0005615,GO:0005886,GO:0005911,GO:0005925,GO:0006910,GO:0007155,GO:0007165,GO:0007166,GO:0007186,GO:0007189,GO:0007409,GO:0007422,GO:0007517,GO:0008285,GO:0010596,GO:0014069,GO:0016020,GO:0016525,GO:0030165,GO:0030425,GO:0031397,GO:0042177,GO:0043197,GO:0043277,GO:0043652,GO:0045087,GO:0048167,GO:0048471,GO:0050829,GO:0051965,GO:1901741,GO:…	lipopolysaccharide binding|phosphatidylserine binding|phagocytic cup|G protein-coupled receptor activity|protein binding|extracellular space|plasma membrane|cell-cell junction|focal adhesion|phagocytosis, recognition|cell adhesion|signal transduction|cell surface receptor signaling pathway|G protein-coupled receptor signaling pathway|adenylate cyclase-activating G protein-coupled receptor signali…	WP4963	p53 transcriptional gene network
ADGRB2	49.1278	48.6488	49.6068	1.02204	0.0314544	0.925581	0.968999	Up	0.255601	0.300975	0.174342	0.180512	0.300235	0.237544	576	protein_coding	adhesion G protein-coupled receptor B2			GO:0004930,GO:0005515,GO:0005886,GO:0007166,GO:0007186,GO:0007189,GO:0007422,GO:0016020,GO:0016525,GO:0033173	G protein-coupled receptor activity|protein binding|plasma membrane|cell surface receptor signaling pathway|G protein-coupled receptor signaling pathway|adenylate cyclase-activating G protein-coupled receptor signaling pathway|peripheral nervous system development|membrane|negative regulation of angiogenesis|calcineurin-NFAT signaling cascade
ADGRE1	2.16618	2.63265	1.6997	0.638054	-0.648249	0.638594	0.835039	Down	0.00801724	0.00796537	0.026845	0.0247902	0.0246063	0.0167644	2015	protein_coding	adhesion G protein-coupled receptor E1			GO:0002250,GO:0004930,GO:0005509,GO:0005886,GO:0007155,GO:0007166,GO:0007186,GO:0007189,GO:0009897	adaptive immune response|G protein-coupled receptor activity|calcium ion binding|plasma membrane|cell adhesion|cell surface receptor signaling pathway|G protein-coupled receptor signaling pathway|adenylate cyclase-activating G protein-coupled receptor signaling pathway|external side of plasma membrane	WP334	GPCRs, class B secretin-like	R-HSA-162582,R-HSA-372790,R-HSA-373080,R-HSA-500792	Signal Transduction|Signaling by GPCR|Class B/2 (Secretin family receptors)|GPCR ligand binding
ADGRE2	18.5956	23.427	13.7642	0.589281	-0.762972	0.177954	0.439695	Down	0.087361	0.041662	0.0195014	0.108052	0.0786503	0.0694168	30817	protein_coding	adhesion G protein-coupled receptor E2			GO:0004930,GO:0005509,GO:0005515,GO:0005886,GO:0006954,GO:0007155,GO:0007166,GO:0007186,GO:0007189,GO:0016020,GO:0016477,GO:0031256,GO:0032587,GO:0035374,GO:0043304,GO:0071621	G protein-coupled receptor activity|calcium ion binding|protein binding|plasma membrane|inflammatory response|cell adhesion|cell surface receptor signaling pathway|G protein-coupled receptor signaling pathway|adenylate cyclase-activating G protein-coupled receptor signaling pathway|membrane|cell migration|leading edge membrane|ruffle membrane|chondroitin sulfate binding|regulation of mast cell de…	WP334,WP117	GPCRs, class B secretin-like|GPCRs, other	R-HSA-162582,R-HSA-372790,R-HSA-373080,R-HSA-500792	Signal Transduction|Signaling by GPCR|Class B/2 (Secretin family receptors)|GPCR ligand binding
ADGRE5	1984.64	2169.55	1799.74	0.829824	-0.269123	0.00168628	0.0163995	Down	15.035	15.6998	14.5731	18.4928	17.769	18.3112	976	protein_coding	adhesion G protein-coupled receptor E5			GO:0004888,GO:0004930,GO:0005509,GO:0005515,GO:0005886,GO:0005925,GO:0006954,GO:0006955,GO:0007155,GO:0007166,GO:0007186,GO:0007189,GO:0007267,GO:0016020,GO:0030667,GO:0070062	transmembrane signaling receptor activity|G protein-coupled receptor activity|calcium ion binding|protein binding|plasma membrane|focal adhesion|inflammatory response|immune response|cell adhesion|cell surface receptor signaling pathway|G protein-coupled receptor signaling pathway|adenylate cyclase-activating G protein-coupled receptor signaling pathway|cell-cell signaling|membrane|secretory gran…	WP334,WP2877	GPCRs, class B secretin-like|Vitamin D receptor pathway	R-HSA-162582,R-HSA-168249,R-HSA-168256,R-HSA-372790,R-HSA-373080,R-HSA-500792,R-HSA-6798695	Signal Transduction|Innate Immune System|Immune System|Signaling by GPCR|Class B/2 (Secretin family receptors)|GPCR ligand binding|Neutrophil degranulation
ADGRF1	769.722	764.805	774.639	1.01296	0.0185755	0.858315	0.942532	Up	3.39085	3.84952	4.00789	3.80659	3.60704	3.67165	266977	protein_coding	adhesion G protein-coupled receptor F1			GO:0004930,GO:0004949,GO:0005576,GO:0005886,GO:0006112,GO:0007166,GO:0007186,GO:0007189,GO:0007416,GO:0007613,GO:0016020,GO:0019216,GO:0031175,GO:0031410,GO:0032793,GO:0038171,GO:0045444	G protein-coupled receptor activity|cannabinoid receptor activity|extracellular region|plasma membrane|energy reserve metabolic process|cell surface receptor signaling pathway|G protein-coupled receptor signaling pathway|adenylate cyclase-activating G protein-coupled receptor signaling pathway|synapse assembly|memory|membrane|regulation of lipid metabolic process|neuron projection development|cyt…
ADGRF2	2.84531	4.38804	1.30259	0.30059	-1.73413	0.206351	0.476002	Down	0	0.0133168	0.00498674	0.00921009	0.0182835	0.0326987	222611	protein_coding	adhesion G protein-coupled receptor F2			GO:0004930,GO:0007166,GO:0007186,GO:0007189,GO:0016020	G protein-coupled receptor activity|cell surface receptor signaling pathway|G protein-coupled receptor signaling pathway|adenylate cyclase-activating G protein-coupled receptor signaling pathway|membrane
ADGRF3	2.82462	2.6606	2.98865	1.12479	0.169662	0.891386	0.955969	Up	0.0239869	0.00397195	0.00892423	0.00824116	0.01227	0.0125394	165082	protein_coding	adhesion G protein-coupled receptor F3			GO:0004930,GO:0007166,GO:0007186,GO:0007189,GO:0016020	G protein-coupled receptor activity|cell surface receptor signaling pathway|G protein-coupled receptor signaling pathway|adenylate cyclase-activating G protein-coupled receptor signaling pathway|membrane
ADGRF4	7.17736	8.59813	5.75658	0.664853	-0.588892	0.490088	0.74285	Down	0.0180285	0.0447797	0.100612	0.130075	0.0461106	0.0659723	221393	protein_coding	adhesion G protein-coupled receptor F4			GO:0004930,GO:0005515,GO:0007166,GO:0007186,GO:0007189,GO:0016020	G protein-coupled receptor activity|protein binding|cell surface receptor signaling pathway|G protein-coupled receptor signaling pathway|adenylate cyclase-activating G protein-coupled receptor signaling pathway|membrane	WP2882,WP2880	Nuclear receptors meta-pathway|Glucocorticoid receptor pathway
ADGRF5	19.4429	24.727	14.1588	0.569045	-0.813385	0.123887	0.35567	Down	0.0766335	0.0268721	0.0955963	0.106864	0.142966	0.0989743	221395	protein_coding	adhesion G protein-coupled receptor F5			GO:0003094,GO:0004930,GO:0005515,GO:0005886,GO:0006112,GO:0007166,GO:0007186,GO:0007189,GO:0008654,GO:0009986,GO:0016020,GO:0019216,GO:0031410,GO:0042116,GO:0042593,GO:0043031,GO:0043129,GO:0045177,GO:0045444,GO:0048821,GO:0061626,GO:0071073	glomerular filtration|G protein-coupled receptor activity|protein binding|plasma membrane|energy reserve metabolic process|cell surface receptor signaling pathway|G protein-coupled receptor signaling pathway|adenylate cyclase-activating G protein-coupled receptor signaling pathway|phospholipid biosynthetic process|cell surface|membrane|regulation of lipid metabolic process|cytoplasmic vesicle|mac…	WP117	GPCRs, other	R-HSA-392499,R-HSA-5683826	Metabolism of proteins|Surfactant metabolism
ADGRG1	2931.41	3135.62	2727.2	0.870005	-0.200904	0.0654616	0.238948	Down	13.352	13.69	11.1494	13.6416	14.7361	15.4875	9289	protein_coding	adhesion G protein-coupled receptor G1			GO:0001525,GO:0004930,GO:0005515,GO:0005518,GO:0005886,GO:0007155,GO:0007166,GO:0007186,GO:0007189,GO:0007266,GO:0007267,GO:0007420,GO:0008201,GO:0008285,GO:0010573,GO:0016020,GO:0016477,GO:0021796,GO:0021801,GO:0021819,GO:0035025,GO:0045121,GO:0045785,GO:0050840,GO:0061351,GO:0061484,GO:0070062,GO:0070528,GO:0072520,GO:0097451,GO:2000179,GO:2001223	angiogenesis|G protein-coupled receptor activity|protein binding|collagen binding|plasma membrane|cell adhesion|cell surface receptor signaling pathway|G protein-coupled receptor signaling pathway|adenylate cyclase-activating G protein-coupled receptor signaling pathway|Rho protein signal transduction|cell-cell signaling|brain development|heparin binding|negative regulation of cell population pro…	WP117	GPCRs, other
ADGRG4	3.86331	3.43283	4.2938	1.26322	0.337101	0.788559	0.910413	Up	0	0.0218264	0.0153249	0.00566078	0.00280939	0.0200975	139378	protein_coding	adhesion G protein-coupled receptor G4			GO:0004930,GO:0005886,GO:0007166,GO:0007186,GO:0007189,GO:0016020	G protein-coupled receptor activity|plasma membrane|cell surface receptor signaling pathway|G protein-coupled receptor signaling pathway|adenylate cyclase-activating G protein-coupled receptor signaling pathway|membrane
ADGRG5	85.3092	70.2446	100.374	1.43272	0.51876	0.0415861	0.176884	Up	0.664334	0.631338	0.50937	0.458473	0.336871	0.465064	221188	protein_coding	adhesion G protein-coupled receptor G5			GO:0004930,GO:0005886,GO:0007166,GO:0007186,GO:0007189,GO:0016020	G protein-coupled receptor activity|plasma membrane|cell surface receptor signaling pathway|G protein-coupled receptor signaling pathway|adenylate cyclase-activating G protein-coupled receptor signaling pathway|membrane
ADGRG6	1475.04	1568.06	1382.02	0.881476	-0.182007	0.0610011	0.228236	Down	4.7541	4.95316	5.17907	5.12071	5.93042	5.80797	57211	protein_coding	adhesion G protein-coupled receptor G6			GO:0004175,GO:0004930,GO:0005518,GO:0005737,GO:0005789,GO:0005886,GO:0007166,GO:0007186,GO:0007189,GO:0007399,GO:0009986,GO:0014037,GO:0016020,GO:0019933,GO:0022011,GO:0042552,GO:0043236,GO:0050840,GO:0060347	endopeptidase activity|G protein-coupled receptor activity|collagen binding|cytoplasm|endoplasmic reticulum membrane|plasma membrane|cell surface receptor signaling pathway|G protein-coupled receptor signaling pathway|adenylate cyclase-activating G protein-coupled receptor signaling pathway|nervous system development|cell surface|Schwann cell differentiation|membrane|cAMP-mediated signaling|myeli…			R-HSA-1266738,R-HSA-9619665,R-HSA-9675108	Developmental Biology|EGR2 and SOX10-mediated initiation of Schwann cell myelination|Nervous system development
ADGRL1	3928.39	3855.65	4001.14	1.03795	0.053732	0.608963	0.817982	Up	14.6021	14.5697	11.855	12.6139	13.3725	13.5456	22859	protein_coding	adhesion G protein-coupled receptor L1			GO:0004930,GO:0005515,GO:0005886,GO:0007157,GO:0007166,GO:0007186,GO:0007189,GO:0014069,GO:0016020,GO:0016524,GO:0030246,GO:0030424,GO:0030426,GO:0035584,GO:0042734,GO:0043005,GO:0045202,GO:0050839,GO:0090129	G protein-coupled receptor activity|protein binding|plasma membrane|heterophilic cell-cell adhesion via plasma membrane cell adhesion molecules|cell surface receptor signaling pathway|G protein-coupled receptor signaling pathway|adenylate cyclase-activating G protein-coupled receptor signaling pathway|postsynaptic density|membrane|latrotoxin receptor activity|carbohydrate binding|axon|growth cone…	WP334	GPCRs, class B secretin-like
ADGRL1-AS1	50.1998	54.1738	46.2257	0.853971	-0.227741	0.443646	0.710138	Down	0.468642	0.523811	0.414096	0.563538	0.59931	0.489976	100507373	non_coding	ADGRL1 antisense RNA 1
ADGRL2	506.732	542.617	470.848	0.867508	-0.205051	0.169258	0.427194	Down	1.24523	1.14956	1.533	1.26418	1.62659	1.62041	23266	protein_coding	adhesion G protein-coupled receptor L2			GO:0004930,GO:0005886,GO:0007166,GO:0007186,GO:0007189,GO:0007420,GO:0016020,GO:0016524,GO:0030246,GO:0043005	G protein-coupled receptor activity|plasma membrane|cell surface receptor signaling pathway|G protein-coupled receptor signaling pathway|adenylate cyclase-activating G protein-coupled receptor signaling pathway|brain development|membrane|latrotoxin receptor activity|carbohydrate binding|neuron projection	WP334,WP117	GPCRs, class B secretin-like|GPCRs, other
ADGRL3	78.8145	80.2793	77.3496	0.964879	-0.0515794	0.839532	0.933689	Down	0.124234	0.110205	0.122155	0.102134	0.122559	0.143806	23284	protein_coding	adhesion G protein-coupled receptor L3			GO:0001764,GO:0004930,GO:0005509,GO:0005515,GO:0005886,GO:0005911,GO:0007166,GO:0007186,GO:0007189,GO:0007416,GO:0007420,GO:0016020,GO:0030246,GO:0030424,GO:0098742,GO:0098978	neuron migration|G protein-coupled receptor activity|calcium ion binding|protein binding|plasma membrane|cell-cell junction|cell surface receptor signaling pathway|G protein-coupled receptor signaling pathway|adenylate cyclase-activating G protein-coupled receptor signaling pathway|synapse assembly|brain development|membrane|carbohydrate binding|axon|cell-cell adhesion via plasma-membrane adhesio…	WP334,WP117	GPCRs, class B secretin-like|GPCRs, other
ADGRL4	3.31459	3.61581	3.01337	0.828706	-0.271068	0.809752	0.920074	Down	0.0159348	0.0237475	0.0355708	0.0164241	0.0489066	0.0249903	64123	protein_coding	adhesion G protein-coupled receptor L4			GO:0004930,GO:0005509,GO:0005886,GO:0007166,GO:0007186,GO:0007189,GO:0016020,GO:0031410,GO:0065003	G protein-coupled receptor activity|calcium ion binding|plasma membrane|cell surface receptor signaling pathway|G protein-coupled receptor signaling pathway|adenylate cyclase-activating G protein-coupled receptor signaling pathway|membrane|cytoplasmic vesicle|protein-containing complex assembly	WP334	GPCRs, class B secretin-like
ADGRV1	1312.36	1607.86	1016.86	0.632287	-0.661349	1.39e-14	9.2e-12	Down	1.42715	1.50467	1.61047	2.46539	2.45296	2.26287	84059	protein_coding	adhesion G protein-coupled receptor V1			GO:0001917,GO:0001965,GO:0002141,GO:0002142,GO:0004930,GO:0005509,GO:0005515,GO:0005737,GO:0005886,GO:0007166,GO:0007186,GO:0007194,GO:0007399,GO:0007601,GO:0007605,GO:0009986,GO:0010739,GO:0010855,GO:0016020,GO:0016787,GO:0030501,GO:0031647,GO:0032420,GO:0043235,GO:0045184,GO:0045202,GO:0045494,GO:0048496,GO:0048839,GO:0050877,GO:0050910,GO:0050953,GO:0060113,GO:0060122,GO:0060171,GO:0070062,GO:…	photoreceptor inner segment|G-protein alpha-subunit binding|stereocilia ankle link|stereocilia ankle link complex|G protein-coupled receptor activity|calcium ion binding|protein binding|cytoplasm|plasma membrane|cell surface receptor signaling pathway|G protein-coupled receptor signaling pathway|negative regulation of adenylate cyclase activity|nervous system development|visual perception|sensory…	WP117	GPCRs, other	R-HSA-1266738,R-HSA-9619665,R-HSA-9675108	Developmental Biology|EGR2 and SOX10-mediated initiation of Schwann cell myelination|Nervous system development
ADH1C	20.994	21.7393	20.2486	0.929739	-0.105102	0.8223	0.925575	Down	0.446026	0.366073	0.411248	0.619626	0.376952	0.324404	126	protein_coding	alcohol dehydrogenase 1C (class I)%2C gamma polypeptide	hsa00010,hsa00620,hsa00071,hsa00350,hsa00830,hsa00980,hsa00982,hsa04936	Glycolysis / Gluconeogenesis|Pyruvate metabolism|Fatty acid degradation|Tyrosine metabolism|Retinol metabolism|Metabolism of xenobiotics by cytochrome P450|Drug metabolism - cytochrome P450|Alcoholic liver disease	GO:0004022,GO:0004024,GO:0004745,GO:0005654,GO:0005829,GO:0005886,GO:0006069,GO:0008270,GO:0042572,GO:0042573	alcohol dehydrogenase (NAD+) activity|alcohol dehydrogenase activity, zinc-dependent|NAD-retinol dehydrogenase activity|nucleoplasm|cytosol|plasma membrane|ethanol oxidation|zinc ion binding|retinol metabolic process|retinoic acid metabolic process	WP3996,WP3925,WP206	Ethanol effects on histone modifications|Amino acid metabolism|Fatty acid omega-oxidation	R-HSA-1430728,R-HSA-162582,R-HSA-211859,R-HSA-211945,R-HSA-5362517,R-HSA-5365859,R-HSA-71384,R-HSA-9006931	Metabolism|Signal Transduction|Biological oxidations|Phase I - Functionalization of compounds|Signaling by Retinoic Acid|RA biosynthesis pathway|Ethanol oxidation|Signaling by Nuclear Receptors
ADH5	3018.02	3013.22	3022.81	1.00292	0.00420345	0.974247	0.99091	Up	28.8877	30.3276	41.226	38.6403	34.0897	27.5126	128	protein_coding	alcohol dehydrogenase 5 (class III)%2C chi polypeptide	hsa00010,hsa00620,hsa00071,hsa00350,hsa00830,hsa00980,hsa00982,hsa04936	Glycolysis / Gluconeogenesis|Pyruvate metabolism|Fatty acid degradation|Tyrosine metabolism|Retinol metabolism|Metabolism of xenobiotics by cytochrome P450|Drug metabolism - cytochrome P450|Alcoholic liver disease	GO:0001523,GO:0003016,GO:0004024,GO:0005504,GO:0005739,GO:0005829,GO:0006069,GO:0008270,GO:0009055,GO:0010430,GO:0018119,GO:0018467,GO:0022900,GO:0032496,GO:0042802,GO:0045777,GO:0046294,GO:0051409,GO:0051775,GO:0051903,GO:0070062,GO:0106321,GO:0106322	retinoid metabolic process|respiratory system process|alcohol dehydrogenase activity, zinc-dependent|fatty acid binding|mitochondrion|cytosol|ethanol oxidation|zinc ion binding|electron transfer activity|fatty acid omega-oxidation|peptidyl-cysteine S-nitrosylation|formaldehyde dehydrogenase activity|electron transport chain|response to lipopolysaccharide|identical protein binding|positive regulat…	WP1589,WP3925	Folate-alcohol and cancer pathway hypotheses|Amino acid metabolism	R-HSA-1430728,R-HSA-211859,R-HSA-211945,R-HSA-71384	Metabolism|Biological oxidations|Phase I - Functionalization of compounds|Ethanol oxidation
ADHFE1	10.5237	11.1292	9.91828	0.889231	-0.16937	0.802185	0.916475	Down	0.214477	0.113648	0.111714	0.250538	0.16091	0.0896964	137872	protein_coding	alcohol dehydrogenase iron containing 1			GO:0004022,GO:0005739,GO:0005759,GO:0006103,GO:0006539,GO:0006629,GO:0046872,GO:0047988	alcohol dehydrogenase (NAD+) activity|mitochondrion|mitochondrial matrix|2-oxoglutarate metabolic process|glutamate catabolic process via 2-oxoglutarate|lipid metabolic process|metal ion binding|hydroxyacid-oxoacid transhydrogenase activity	WP4157,WP4519	GABA metabolism (aka GHB)|Cerebral organic acidurias, including diseases	R-HSA-1428517,R-HSA-1430728,R-HSA-71406,R-HSA-880009	The citric acid (TCA) cycle and respiratory electron transport|Metabolism|Pyruvate metabolism and Citric Acid (TCA) cycle|Interconversion of 2-oxoglutarate and 2-hydroxyglutarate
ADI1	969.161	875.083	1063.24	1.21428	0.280097	0.00509677	0.0381541	Up	5.81992	5.90262	6.545	5.10763	5.53164	4.42117	55256	protein_coding	acireductone dioxygenase 1	hsa00270	Cysteine and methionine metabolism	GO:0005506,GO:0005515,GO:0005634,GO:0005737,GO:0005829,GO:0005886,GO:0006555,GO:0010308,GO:0010309,GO:0016151,GO:0016491,GO:0019509	iron ion binding|protein binding|nucleus|cytoplasm|cytosol|plasma membrane|methionine metabolic process|acireductone dioxygenase (Ni2+-requiring) activity|acireductone dioxygenase [iron(II)-requiring] activity|nickel cation binding|oxidoreductase activity|L-methionine salvage from methylthioadenosine	WP3580	Methionine de novo and salvage pathway	R-HSA-1237112,R-HSA-1430728,R-HSA-1614635,R-HSA-71291	Methionine salvage pathway|Metabolism|Sulfur amino acid metabolism|Metabolism of amino acids and derivatives
ADIPOR1	3849.11	3260.94	4437.27	1.36104	0.444713	4.43e-06	0.00015461	Up	55.8636	55.2048	48.0872	38.1645	38.1875	40.5187	51094	protein_coding	adiponectin receptor 1	hsa04152,hsa04920,hsa04211,hsa04936,hsa04932	AMPK signaling pathway|Adipocytokine signaling pathway|Longevity regulating pathway|Alcoholic liver disease|Non-alcoholic fatty liver disease	GO:0005515,GO:0005886,GO:0009755,GO:0010633,GO:0010719,GO:0010906,GO:0016020,GO:0019216,GO:0019395,GO:0019901,GO:0030308,GO:0033210,GO:0033211,GO:0038023,GO:0042593,GO:0042802,GO:0046426,GO:0046427,GO:0046628,GO:0046872,GO:0055100,GO:0097003,GO:0120162,GO:1901223	protein binding|plasma membrane|hormone-mediated signaling pathway|negative regulation of epithelial cell migration|negative regulation of epithelial to mesenchymal transition|regulation of glucose metabolic process|membrane|regulation of lipid metabolic process|fatty acid oxidation|protein kinase binding|negative regulation of cell growth|leptin-mediated signaling pathway|adiponectin-activated s…	WP3934,WP1403,WP4396	Leptin and adiponectin|AMP-activated protein kinase signaling|Nonalcoholic fatty liver disease	R-HSA-1430728,R-HSA-1430728,R-HSA-163680,R-HSA-163680,R-HSA-163685,R-HSA-163685	Metabolism|Metabolism|AMPK inhibits chREBP transcriptional activation activity|AMPK inhibits chREBP transcriptional activation activity|Integration of energy metabolism|Integration of energy metabolism
ADIPOR2	4508.69	4445.56	4571.82	1.02828	0.040239	0.653784	0.841952	Up	27.6019	29.7546	34.9344	31.3544	29.8917	28.3989	79602	protein_coding	adiponectin receptor 2	hsa04152,hsa04920,hsa04211,hsa04936,hsa04932	AMPK signaling pathway|Adipocytokine signaling pathway|Longevity regulating pathway|Alcoholic liver disease|Non-alcoholic fatty liver disease	GO:0005515,GO:0005886,GO:0009755,GO:0019395,GO:0033211,GO:0038023,GO:0042593,GO:0042802,GO:0046872,GO:0055100,GO:0061042,GO:0097003,GO:0120162	protein binding|plasma membrane|hormone-mediated signaling pathway|fatty acid oxidation|adiponectin-activated signaling pathway|signaling receptor activity|glucose homeostasis|identical protein binding|metal ion binding|adiponectin binding|vascular wound healing|adipokinetic hormone receptor activity|positive regulation of cold-induced thermogenesis	WP3934,WP1403,WP4396	Leptin and adiponectin|AMP-activated protein kinase signaling|Nonalcoholic fatty liver disease	R-HSA-1430728,R-HSA-1430728,R-HSA-163680,R-HSA-163680,R-HSA-163685,R-HSA-163685	Metabolism|Metabolism|AMPK inhibits chREBP transcriptional activation activity|AMPK inhibits chREBP transcriptional activation activity|Integration of energy metabolism|Integration of energy metabolism
ADIRF-AS1	344.884	387.337	302.431	0.781406	-0.355856	0.0137262	0.0797458	Down	2.56649	2.81784	2.82572	3.10262	3.51573	3.85671	100133190	non_coding	ADIRF antisense RNA 1
ADK	1034.29	982.631	1085.95	1.10447	0.143358	0.355441	0.634446	Up	5.98032	6.47419	9.47887	7.78149	6.58071	5.48956	132	protein_coding	adenosine kinase	hsa00230	Purine metabolism	GO:0003723,GO:0004001,GO:0004136,GO:0005524,GO:0005634,GO:0005654,GO:0005829,GO:0005886,GO:0006144,GO:0006166,GO:0006175,GO:0009156,GO:0016310,GO:0032263,GO:0044209,GO:0046872,GO:0106383	RNA binding|adenosine kinase activity|deoxyadenosine kinase activity|ATP binding|nucleus|nucleoplasm|cytosol|plasma membrane|purine nucleobase metabolic process|purine ribonucleoside salvage|dATP biosynthetic process|ribonucleoside monophosphate biosynthetic process|phosphorylation|GMP salvage|AMP salvage|metal ion binding|dAMP salvage	WP4292	Methionine metabolism leading to sulfur amino acids and related disorders	R-HSA-1430728,R-HSA-15869,R-HSA-74217,R-HSA-8956321,R-HSA-9748784,R-HSA-9755088	Metabolism|Metabolism of nucleotides|Purine salvage|Nucleotide salvage|Drug ADME|Ribavirin ADME
ADM	889.85	705.074	1074.62	1.52316	0.607067	6.48e-08	5.19e-06	Up	19.1064	21.5364	22.7597	15.5246	14.5201	11.638	133	protein_coding	adrenomedullin	hsa04080,hsa04270	Neuroactive ligand-receptor interaction|Vascular smooth muscle contraction	GO:0001570,GO:0001666,GO:0001843,GO:0002026,GO:0002031,GO:0003073,GO:0005102,GO:0005179,GO:0005576,GO:0005615,GO:0005737,GO:0006954,GO:0007165,GO:0007189,GO:0007204,GO:0007507,GO:0007565,GO:0007568,GO:0008209,GO:0008283,GO:0008284,GO:0008285,GO:0009409,GO:0009611,GO:0010460,GO:0019933,GO:0031100,GO:0031102,GO:0031623,GO:0031700,GO:0032496,GO:0032868,GO:0035809,GO:0042475,GO:0042594,GO:0043065,GO:…	vasculogenesis|response to hypoxia|neural tube closure|regulation of the force of heart contraction|G protein-coupled receptor internalization|regulation of systemic arterial blood pressure|signaling receptor binding|hormone activity|extracellular region|extracellular space|cytoplasm|inflammatory response|signal transduction|adenylate cyclase-activating G protein-coupled receptor signaling pathwa…	WP2806,WP289	Complement system|Myometrial relaxation and contraction pathways	R-HSA-162582,R-HSA-372790,R-HSA-373080,R-HSA-388396,R-HSA-418555,R-HSA-419812,R-HSA-500792	Signal Transduction|Signaling by GPCR|Class B/2 (Secretin family receptors)|GPCR downstream signalling|G alpha (s) signalling events|Calcitonin-like ligand receptors|GPCR ligand binding
ADM-DT	12.6979	9.7431	15.6527	1.61354	0.690229	0.253293	0.532123	Up	0.141077	0.140164	0.178456	0.0581636	0.086598	0.137666	105376544	non_coding
ADM2	134.495	150.563	118.427	0.787241	-0.345123	0.0867112	0.285396	Down	0.815768	0.921605	0.690225	1.15273	1.05668	0.887295	79924	protein_coding	adrenomedullin 2	hsa04080,hsa04270	Neuroactive ligand-receptor interaction|Vascular smooth muscle contraction	GO:0001525,GO:0003073,GO:0005179,GO:0005576,GO:0006468,GO:0007189,GO:0007586,GO:0007631,GO:0010460,GO:0010628,GO:0044877,GO:0045766,GO:0045776	angiogenesis|regulation of systemic arterial blood pressure|hormone activity|extracellular region|protein phosphorylation|adenylate cyclase-activating G protein-coupled receptor signaling pathway|digestion|feeding behavior|positive regulation of heart rate|positive regulation of gene expression|protein-containing complex binding|positive regulation of angiogenesis|negative regulation of blood pre…			R-HSA-162582,R-HSA-372790,R-HSA-373080,R-HSA-388396,R-HSA-418555,R-HSA-419812,R-HSA-500792	Signal Transduction|Signaling by GPCR|Class B/2 (Secretin family receptors)|GPCR downstream signalling|G alpha (s) signalling events|Calcitonin-like ligand receptors|GPCR ligand binding
ADM5	40.201	34.9475	45.4544	1.30021	0.378749	0.273131	0.552932	Up	1.53865	1.38649	2.15666	1.21708	1.20805	1.45905	199800	protein_coding	adrenomedullin 5 (putative)			GO:0003073,GO:0003674,GO:0005575,GO:0007189,GO:0008150,GO:0010460	regulation of systemic arterial blood pressure|molecular_function|cellular_component|adenylate cyclase-activating G protein-coupled receptor signaling pathway|biological_process|positive regulation of heart rate
ADNP	4767.69	4876.27	4659.11	0.955347	-0.0659039	0.433924	0.702503	Down	14.7513	14.7492	17.6291	16.5637	16.9944	15.7345	23394	protein_coding	activity dependent neuroprotector homeobox			GO:0000785,GO:0000977,GO:0000981,GO:0001933,GO:0003682,GO:0005507,GO:0005515,GO:0005615,GO:0005634,GO:0005737,GO:0006357,GO:0007614,GO:0008013,GO:0009743,GO:0010035,GO:0010468,GO:0010629,GO:0010835,GO:0010976,GO:0019934,GO:0030182,GO:0030424,GO:0030425,GO:0031668,GO:0032091,GO:0032147,GO:0033484,GO:0042277,GO:0043025,GO:0043524,GO:0044849,GO:0045773,GO:0048487,GO:0050731,GO:0050805,GO:0051402,GO:…	chromatin|RNA polymerase II transcription regulatory region sequence-specific DNA binding|DNA-binding transcription factor activity, RNA polymerase II-specific|negative regulation of protein phosphorylation|chromatin binding|copper ion binding|protein binding|extracellular space|nucleus|cytoplasm|regulation of transcription by RNA polymerase II|short-term memory|beta-catenin binding|response to c…
ADNP-AS1	1.95559	2.25834	1.65283	0.727666	-0.458652	0.769877	0.901234	Down	0.0820464	0.0271719	0.030525	0.140943	0.0559588	0	101927631	non_coding	ADNP antisense RNA 1
ADNP2	1985.09	2048.76	1921.41	0.937709	-0.0927883	0.301676	0.583606	Down	9.6655	9.88495	11.3986	11.5367	10.7014	10.7206	22850	protein_coding	ADNP homeobox 2			GO:0000785,GO:0000981,GO:0003674,GO:0003677,GO:0005515,GO:0005575,GO:0005634,GO:0006357,GO:0010468,GO:0030182,GO:0030307,GO:0034599,GO:0046872,GO:0060548,GO:0071300	chromatin|DNA-binding transcription factor activity, RNA polymerase II-specific|molecular_function|DNA binding|protein binding|cellular_component|nucleus|regulation of transcription by RNA polymerase II|regulation of gene expression|neuron differentiation|positive regulation of cell growth|cellular response to oxidative stress|metal ion binding|negative regulation of cell death|cellular response …
ADO	1093.9	1008.9	1178.9	1.16845	0.22459	0.0157491	0.0881813	Up	9.08141	8.77679	9.7176	7.6057	8.20905	7.76992	84890	protein_coding	2-aminoethanethiol dioxygenase	hsa00430	Taurine and hypotaurine metabolism	GO:0005506,GO:0005515,GO:0005829,GO:0047800,GO:0071456	iron ion binding|protein binding|cytosol|cysteamine dioxygenase activity|cellular response to hypoxia			R-HSA-1430728,R-HSA-1614558,R-HSA-1614635,R-HSA-71291	Metabolism|Degradation of cysteine and homocysteine|Sulfur amino acid metabolism|Metabolism of amino acids and derivatives
ADORA1	1036.31	1021.4	1051.22	1.02968	0.0422017	0.721561	0.879011	Up	9.84504	10.7875	8.20691	8.95835	10.1351	8.96743	134	protein_coding	adenosine A1 receptor	hsa04071,hsa04024,hsa04022,hsa04080,hsa04923,hsa04924,hsa05032	Sphingolipid signaling pathway|cAMP signaling pathway|cGMP-PKG signaling pathway|Neuroactive ligand-receptor interaction|Regulation of lipolysis in adipocytes|Renin secretion|Morphine addiction	GO:0001609,GO:0001659,GO:0001664,GO:0001666,GO:0001883,GO:0001973,GO:0002087,GO:0002674,GO:0002686,GO:0002793,GO:0003084,GO:0003085,GO:0003093,GO:0005515,GO:0005783,GO:0005886,GO:0006612,GO:0006909,GO:0006954,GO:0007165,GO:0007186,GO:0007193,GO:0007267,GO:0007399,GO:0008285,GO:0010035,GO:0014050,GO:0014069,GO:0014074,GO:0016042,GO:0016323,GO:0030425,GO:0030673,GO:0031072,GO:0031683,GO:0032229,GO:…	G protein-coupled adenosine receptor activity|temperature homeostasis|G protein-coupled receptor binding|response to hypoxia|purine nucleoside binding|G protein-coupled adenosine receptor signaling pathway|regulation of respiratory gaseous exchange by nervous system process|negative regulation of acute inflammatory response|negative regulation of leukocyte migration|positive regulation of peptide…	WP80,WP4900,WP455,WP3591,WP3594	Nucleotide GPCRs|Purinergic signaling|GPCRs, class A rhodopsin-like|Sleep regulation|Circadian rhythm genes	R-HSA-162582,R-HSA-372790,R-HSA-373076,R-HSA-388396,R-HSA-417973,R-HSA-418038,R-HSA-418594,R-HSA-500792	Signal Transduction|Signaling by GPCR|Class A/1 (Rhodopsin-like receptors)|GPCR downstream signalling|Adenosine P1 receptors|Nucleotide-like (purinergic) receptors|G alpha (i) signalling events|GPCR ligand binding
ADORA2B	389.728	379.53	399.926	1.05363	0.0753678	0.606416	0.815785	Up	1.89079	2.13451	2.03986	2.34463	1.73051	1.6872	136	protein_coding	adenosine A2b receptor	hsa04015,hsa04020,hsa04080,hsa04270,hsa05034	Rap1 signaling pathway|Calcium signaling pathway|Neuroactive ligand-receptor interaction|Vascular smooth muscle contraction|Alcoholism	GO:0001609,GO:0001973,GO:0002882,GO:0004930,GO:0005515,GO:0005886,GO:0007189,GO:0007190,GO:0010575,GO:0010753,GO:0019934,GO:0031284,GO:0031668,GO:0032722,GO:0032755,GO:0042311,GO:0043303,GO:0043306,GO:0060087,GO:0098685,GO:0098793,GO:0098978,GO:0099171	G protein-coupled adenosine receptor activity|G protein-coupled adenosine receptor signaling pathway|positive regulation of chronic inflammatory response to non-antigenic stimulus|G protein-coupled receptor activity|protein binding|plasma membrane|adenylate cyclase-activating G protein-coupled receptor signaling pathway|activation of adenylate cyclase activity|positive regulation of vascular endo…	WP80,WP4963,WP4900,WP455	Nucleotide GPCRs|p53 transcriptional gene network|Purinergic signaling|GPCRs, class A rhodopsin-like	R-HSA-162582,R-HSA-1643685,R-HSA-372790,R-HSA-373076,R-HSA-388396,R-HSA-392499,R-HSA-417973,R-HSA-418038,R-HSA-418555,R-HSA-500792,R-HSA-5663205,R-HSA-5683826,R-HSA-9658195,R-HSA-9660821,R-HSA-9662851,R-HSA-9664433	Signal Transduction|Disease|Signaling by GPCR|Class A/1 (Rhodopsin-like receptors)|GPCR downstream signalling|Metabolism of proteins|Adenosine P1 receptors|Nucleotide-like (purinergic) receptors|G alpha (s) signalling events|GPCR ligand binding|Infectious disease|Surfactant metabolism|Leishmania infection|ADORA2B mediated anti-inflammatory cytokines production|Anti-inflammatory response favouring…
ADPGK	1607.17	1608.94	1605.4	0.99789	-0.00304669	0.969898	0.989502	Down	8.61983	9.32019	9.09077	9.04585	9.39287	8.65106	83440	protein_coding	ADP dependent glucokinase	hsa00010	Glycolysis / Gluconeogenesis	GO:0005576,GO:0005783,GO:0005789,GO:0006006,GO:0016020,GO:0043843,GO:0046872,GO:0061620	extracellular region|endoplasmic reticulum|endoplasmic reticulum membrane|glucose metabolic process|membrane|ADP-specific glucokinase activity|metal ion binding|glycolytic process through glucose-6-phosphate			R-HSA-1430728,R-HSA-70171,R-HSA-70326,R-HSA-71387	Metabolism|Glycolysis|Glucose metabolism|Metabolism of carbohydrates
ADPRH	95.8303	78.7915	112.869	1.43431	0.520356	0.0212057	0.109246	Up	0.750257	0.875038	0.669912	0.537944	0.553975	0.511572	141	protein_coding	ADP-ribosylarginine hydrolase			GO:0000287,GO:0003875,GO:0005515,GO:0005615,GO:0005829,GO:0030955,GO:0036211,GO:0051725	magnesium ion binding|ADP-ribosylarginine hydrolase activity|protein binding|extracellular space|cytosol|potassium ion binding|protein modification process|protein de-ADP-ribosylation
ADPRHL1	538.945	495.307	582.582	1.17654	0.234555	0.0372688	0.163796	Up	1.42876	1.47121	1.39667	1.15323	1.31892	1.18218	113622	protein_coding	ADP-ribosylhydrolase like 1			GO:0000287,GO:0003242,GO:0003875,GO:0030017,GO:0051725,GO:0055003	magnesium ion binding|cardiac chamber ballooning|ADP-ribosylarginine hydrolase activity|sarcomere|protein de-ADP-ribosylation|cardiac myofibril assembly
ADPRM	131.867	121.59	142.144	1.16861	0.224799	0.238609	0.516701	Up	2.46307	2.92195	2.76964	2.44397	2.46345	2.07553	56985	protein_coding	ADP-ribose/CDP-alcohol diphosphatase%2C manganese dependent	hsa00564,hsa00230	Glycerophospholipid metabolism|Purine metabolism	GO:0005829,GO:0008663,GO:0030145,GO:0047631,GO:0047734	cytosol|2',3'-cyclic-nucleotide 2'-phosphodiesterase activity|manganese ion binding|ADP-ribose diphosphatase activity|CDP-glycerol diphosphatase activity			R-HSA-1430728,R-HSA-15869,R-HSA-2393930,R-HSA-74259,R-HSA-8956319	Metabolism|Metabolism of nucleotides|Phosphate bond hydrolysis by NUDT proteins|Purine catabolism|Nucleotide catabolism
ADPRS	856.171	836.386	875.957	1.04673	0.0658844	0.573553	0.796387	Up	13.0779	15.815	17.6528	15.5479	15.7979	13.1043	54936	protein_coding	ADP-ribosylserine hydrolase			GO:0000287,GO:0004553,GO:0004649,GO:0005515,GO:0005634,GO:0005654,GO:0005737,GO:0005739,GO:0005759,GO:0006281,GO:0006287,GO:0016604,GO:0060546,GO:0061463,GO:0071451,GO:0090734,GO:0140290,GO:0140292	magnesium ion binding|hydrolase activity, hydrolyzing O-glycosyl compounds|poly(ADP-ribose) glycohydrolase activity|protein binding|nucleus|nucleoplasm|cytoplasm|mitochondrion|mitochondrial matrix|DNA repair|base-excision repair, gap-filling|nuclear body|negative regulation of necroptotic process|O-acetyl-ADP-ribose deacetylase activity|cellular response to superoxide|site of DNA damage|peptidyl-…			R-HSA-110362,R-HSA-110373,R-HSA-73884,R-HSA-73894,R-HSA-73933	POLB-Dependent Long Patch Base Excision Repair|Resolution of AP sites via the multiple-nucleotide patch replacement pathway|Base Excision Repair|DNA Repair|Resolution of Abasic Sites (AP sites)
ADRA1B	228.737	201.844	255.63	1.26812	0.342697	0.0360183	0.159841	Up	0.635851	0.825291	0.697617	0.541034	0.5647	0.594074	147	protein_coding	adrenoceptor alpha 1B	hsa04020,hsa04022,hsa04080,hsa04261,hsa04270,hsa04970	Calcium signaling pathway|cGMP-PKG signaling pathway|Neuroactive ligand-receptor interaction|Adrenergic signaling in cardiomyocytes|Vascular smooth muscle contraction|Salivary secretion	GO:0001996,GO:0004937,GO:0005515,GO:0005634,GO:0005737,GO:0005886,GO:0005901,GO:0007186,GO:0007188,GO:0007200,GO:0007204,GO:0007267,GO:0031965,GO:0035556,GO:0043410,GO:0046982,GO:0055117,GO:0071880,GO:0150099	positive regulation of heart rate by epinephrine-norepinephrine|alpha1-adrenergic receptor activity|protein binding|nucleus|cytoplasm|plasma membrane|caveola|G protein-coupled receptor signaling pathway|adenylate cyclase-modulating G protein-coupled receptor signaling pathway|phospholipase C-activating G protein-coupled receptor signaling pathway|positive regulation of cytosolic calcium ion conce…	WP455,WP1403,WP58,WP536,WP2877	GPCRs, class A rhodopsin-like|AMP-activated protein kinase signaling|Monoamine GPCRs|Calcium regulation in cardiac cells|Vitamin D receptor pathway	R-HSA-162582,R-HSA-372790,R-HSA-373076,R-HSA-375280,R-HSA-388396,R-HSA-390696,R-HSA-416476,R-HSA-416482,R-HSA-500792	Signal Transduction|Signaling by GPCR|Class A/1 (Rhodopsin-like receptors)|Amine ligand-binding receptors|GPCR downstream signalling|Adrenoceptors|G alpha (q) signalling events|G alpha (12/13) signalling events|GPCR ligand binding
ADRA2A	2.18951	2.3981	1.98093	0.834699	-0.260672	0.863963	0.944851	Down	0.0290762	0.00722201	0.00811325	0	0.0148733	0.0379998	150	protein_coding	adrenoceptor alpha 2A	hsa04022,hsa04080	cGMP-PKG signaling pathway|Neuroactive ligand-receptor interaction	GO:0001819,GO:0002526,GO:0004938,GO:0005515,GO:0005737,GO:0005886,GO:0006260,GO:0007186,GO:0007189,GO:0007193,GO:0007265,GO:0007266,GO:0007565,GO:0008284,GO:0010700,GO:0010855,GO:0016323,GO:0019229,GO:0019901,GO:0030036,GO:0030168,GO:0030335,GO:0031692,GO:0031696,GO:0031996,GO:0032147,GO:0032148,GO:0032795,GO:0032811,GO:0032870,GO:0035624,GO:0042311,GO:0042593,GO:0042596,GO:0042803,GO:0043025,GO:…	positive regulation of cytokine production|acute inflammatory response|alpha2-adrenergic receptor activity|protein binding|cytoplasm|plasma membrane|DNA replication|G protein-coupled receptor signaling pathway|adenylate cyclase-activating G protein-coupled receptor signaling pathway|adenylate cyclase-inhibiting G protein-coupled receptor signaling pathway|Ras protein signal transduction|Rho prote…	WP4589,WP455,WP58	Major receptors targeted by epinephrine and norepinephrine|GPCRs, class A rhodopsin-like|Monoamine GPCRs	R-HSA-109582,R-HSA-1430728,R-HSA-162582,R-HSA-163685,R-HSA-372790,R-HSA-373076,R-HSA-375280,R-HSA-388396,R-HSA-390696,R-HSA-392023,R-HSA-392499,R-HSA-400042,R-HSA-418594,R-HSA-418597,R-HSA-422356,R-HSA-500792,R-HSA-5683826,R-HSA-76002,R-HSA-76009	Hemostasis|Metabolism|Signal Transduction|Integration of energy metabolism|Signaling by GPCR|Class A/1 (Rhodopsin-like receptors)|Amine ligand-binding receptors|GPCR downstream signalling|Adrenoceptors|Adrenaline signalling through Alpha-2 adrenergic receptor|Metabolism of proteins|Adrenaline,noradrenaline inhibits insulin secretion|G alpha (i) signalling events|G alpha (z) signalling events|Regu…
ADRA2B	13.7707	9.4365	18.1049	1.93494	0.95229	0.113842	0.3373	Up	0.175466	0.151592	0.10218	0.0629057	0.0468292	0.111667	151	protein_coding	adrenoceptor alpha 2B	hsa04022,hsa04080	cGMP-PKG signaling pathway|Neuroactive ligand-receptor interaction	GO:0000165,GO:0001525,GO:0003056,GO:0004938,GO:0005515,GO:0005829,GO:0005886,GO:0007186,GO:0007267,GO:0007565,GO:0009986,GO:0010700,GO:0030168,GO:0032148,GO:0032811,GO:0035624,GO:0043231,GO:0043410,GO:0045666,GO:0045777,GO:0051379,GO:0070474,GO:0071875,GO:0071880	MAPK cascade|angiogenesis|regulation of vascular associated smooth muscle contraction|alpha2-adrenergic receptor activity|protein binding|cytosol|plasma membrane|G protein-coupled receptor signaling pathway|cell-cell signaling|female pregnancy|cell surface|negative regulation of norepinephrine secretion|platelet activation|activation of protein kinase B activity|negative regulation of epinephrine…	WP4589,WP5221,WP455,WP58	Major receptors targeted by epinephrine and norepinephrine|2q11.2 copy number variation syndrome|GPCRs, class A rhodopsin-like|Monoamine GPCRs	R-HSA-109582,R-HSA-162582,R-HSA-372790,R-HSA-373076,R-HSA-375280,R-HSA-388396,R-HSA-390696,R-HSA-392023,R-HSA-418594,R-HSA-418597,R-HSA-500792,R-HSA-76002,R-HSA-76009	Hemostasis|Signal Transduction|Signaling by GPCR|Class A/1 (Rhodopsin-like receptors)|Amine ligand-binding receptors|GPCR downstream signalling|Adrenoceptors|Adrenaline signalling through Alpha-2 adrenergic receptor|G alpha (i) signalling events|G alpha (z) signalling events|GPCR ligand binding|Platelet activation, signaling and aggregation|Platelet Aggregation (Plug Formation)
ADRA2C	51.0028	48.4637	53.5418	1.10601	0.145362	0.669334	0.85078	Up	0.579202	1.0332	0.587699	0.854778	0.619492	0.522992	152	protein_coding	adrenoceptor alpha 2C	hsa04022,hsa04080	cGMP-PKG signaling pathway|Neuroactive ligand-receptor interaction	GO:0004938,GO:0005515,GO:0005737,GO:0005768,GO:0005886,GO:0006940,GO:0007186,GO:0007267,GO:0010700,GO:0019229,GO:0030168,GO:0031694,GO:0032148,GO:0032811,GO:0035624,GO:0042803,GO:0043410,GO:0045666,GO:0046982,GO:0051379,GO:0071875,GO:0071880	alpha2-adrenergic receptor activity|protein binding|cytoplasm|endosome|plasma membrane|regulation of smooth muscle contraction|G protein-coupled receptor signaling pathway|cell-cell signaling|negative regulation of norepinephrine secretion|regulation of vasoconstriction|platelet activation|alpha-2A adrenergic receptor binding|activation of protein kinase B activity|negative regulation of epinephr…	WP4589,WP455,WP58	Major receptors targeted by epinephrine and norepinephrine|GPCRs, class A rhodopsin-like|Monoamine GPCRs	R-HSA-109582,R-HSA-1430728,R-HSA-162582,R-HSA-163685,R-HSA-372790,R-HSA-373076,R-HSA-375280,R-HSA-388396,R-HSA-390696,R-HSA-392023,R-HSA-392499,R-HSA-400042,R-HSA-418594,R-HSA-418597,R-HSA-422356,R-HSA-500792,R-HSA-5683826,R-HSA-76002,R-HSA-76009	Hemostasis|Metabolism|Signal Transduction|Integration of energy metabolism|Signaling by GPCR|Class A/1 (Rhodopsin-like receptors)|Amine ligand-binding receptors|GPCR downstream signalling|Adrenoceptors|Adrenaline signalling through Alpha-2 adrenergic receptor|Metabolism of proteins|Adrenaline,noradrenaline inhibits insulin secretion|G alpha (i) signalling events|G alpha (z) signalling events|Regu…
ADRB1	18.4634	15.2141	21.7127	1.42218	0.508109	0.434383	0.70273	Up	0.343296	0.165928	0.113914	0.239079	0.180352	0.0291019	153	protein_coding	adrenoceptor beta 1	hsa04020,hsa04024,hsa04022,hsa04080,hsa04540,hsa04923,hsa04924,hsa04261,hsa04970,hsa05207,hsa05414	Calcium signaling pathway|cAMP signaling pathway|cGMP-PKG signaling pathway|Neuroactive ligand-receptor interaction|Gap junction|Regulation of lipolysis in adipocytes|Renin secretion|Adrenergic signaling in cardiomyocytes|Salivary secretion|Chemical carcinogenesis - receptor activation|Dilated cardiomyopathy	GO:0001996,GO:0001997,GO:0002024,GO:0002025,GO:0004939,GO:0004940,GO:0005085,GO:0005515,GO:0005769,GO:0005886,GO:0007190,GO:0009409,GO:0030165,GO:0031649,GO:0031694,GO:0040015,GO:0042596,GO:0043547,GO:0045187,GO:0046982,GO:0050873,GO:0060078,GO:0071880,GO:0098685,GO:0098992,GO:0099579,GO:0120162	positive regulation of heart rate by epinephrine-norepinephrine|positive regulation of the force of heart contraction by epinephrine-norepinephrine|diet induced thermogenesis|norepinephrine-epinephrine-mediated vasodilation involved in regulation of systemic arterial blood pressure|beta-adrenergic receptor activity|beta1-adrenergic receptor activity|guanyl-nucleotide exchange factor activity|prot…	WP4589,WP455,WP2197,WP3298,WP58,WP536	Major receptors targeted by epinephrine and norepinephrine|GPCRs, class A rhodopsin-like|Endothelin pathways|Melatonin metabolism and effects|Monoamine GPCRs|Calcium regulation in cardiac cells	R-HSA-162582,R-HSA-372790,R-HSA-373076,R-HSA-375280,R-HSA-388396,R-HSA-390696,R-HSA-418555,R-HSA-500792	Signal Transduction|Signaling by GPCR|Class A/1 (Rhodopsin-like receptors)|Amine ligand-binding receptors|GPCR downstream signalling|Adrenoceptors|G alpha (s) signalling events|GPCR ligand binding
ADRB2	180.047	186.445	173.649	0.932103	-0.101439	0.541906	0.776314	Down	2.36723	2.65808	2.56398	2.69979	2.66542	2.76789	154	protein_coding	adrenoceptor beta 2	hsa04020,hsa04024,hsa04022,hsa04080,hsa04923,hsa04924,hsa04261,hsa04970,hsa05207	Calcium signaling pathway|cAMP signaling pathway|cGMP-PKG signaling pathway|Neuroactive ligand-receptor interaction|Regulation of lipolysis in adipocytes|Renin secretion|Adrenergic signaling in cardiomyocytes|Salivary secretion|Chemical carcinogenesis - receptor activation	GO:0001540,GO:0002024,GO:0002025,GO:0002028,GO:0002032,GO:0004941,GO:0005515,GO:0005634,GO:0005764,GO:0005768,GO:0005769,GO:0005794,GO:0005886,GO:0006366,GO:0006898,GO:0006939,GO:0007166,GO:0007171,GO:0007188,GO:0007190,GO:0008179,GO:0008333,GO:0009409,GO:0010008,GO:0010739,GO:0015459,GO:0016020,GO:0016324,GO:0030501,GO:0030669,GO:0031649,GO:0040015,GO:0042802,GO:0042803,GO:0043235,GO:0043410,GO:…	amyloid-beta binding|diet induced thermogenesis|norepinephrine-epinephrine-mediated vasodilation involved in regulation of systemic arterial blood pressure|regulation of sodium ion transport|desensitization of G protein-coupled receptor signaling pathway by arrestin|beta2-adrenergic receptor activity|protein binding|nucleus|lysosome|endosome|early endosome|Golgi apparatus|plasma membrane|transcri…	WP4962,WP4589,WP455,WP58,WP536,WP2877,WP117,WP3888	Airway smooth muscle cell contraction|Major receptors targeted by epinephrine and norepinephrine|GPCRs, class A rhodopsin-like|Monoamine GPCRs|Calcium regulation in cardiac cells|Vitamin D receptor pathway|GPCRs, other|VEGFA-VEGFR2 signaling	R-HSA-162582,R-HSA-199991,R-HSA-372790,R-HSA-373076,R-HSA-375280,R-HSA-388396,R-HSA-390696,R-HSA-392499,R-HSA-418555,R-HSA-500792,R-HSA-5653656,R-HSA-5688426,R-HSA-5689880,R-HSA-597592,R-HSA-8856825,R-HSA-8856828	Signal Transduction|Membrane Trafficking|Signaling by GPCR|Class A/1 (Rhodopsin-like receptors)|Amine ligand-binding receptors|GPCR downstream signalling|Adrenoceptors|Metabolism of proteins|G alpha (s) signalling events|GPCR ligand binding|Vesicle-mediated transport|Deubiquitination|Ub-specific processing proteases|Post-translational protein modification|Cargo recognition for clathrin-mediated e…
ADRM1	2692.83	2299.42	3086.25	1.34234	0.424748	7.62e-08	5.83e-06	Up	35.3658	37.6777	34.4128	27.7964	27.1902	25.137	11047	protein_coding	ADRM1 26S proteasome ubiquitin receptor	hsa03050,hsa05169,hsa05010,hsa05012,hsa05014,hsa05016,hsa05017,hsa05020,hsa05022	Proteasome|Epstein-Barr virus infection|Alzheimer disease|Parkinson disease|Amyotrophic lateral sclerosis|Huntington disease|Spinocerebellar ataxia|Prion disease|Pathways of neurodegeneration - multiple diseases	GO:0000502,GO:0002020,GO:0005515,GO:0005654,GO:0005829,GO:0005886,GO:0006368,GO:0008541,GO:0043161,GO:0043248,GO:0061133,GO:0070628,GO:0140678	proteasome complex|protease binding|protein binding|nucleoplasm|cytosol|plasma membrane|transcription elongation by RNA polymerase II|proteasome regulatory particle, lid subcomplex|proteasome-mediated ubiquitin-dependent protein catabolic process|proteasome assembly|endopeptidase activator activity|proteasome binding|molecular function inhibitor activity	WP5124,WP2059	Alzheimer's disease|Alzheimer's disease and miRNA effects	R-HSA-392499,R-HSA-5688426,R-HSA-5689603,R-HSA-5689880,R-HSA-597592	Metabolism of proteins|Deubiquitination|UCH proteinases|Ub-specific processing proteases|Post-translational protein modification
ADSL	1692.58	1708.22	1676.94	0.981416	-0.0270633	0.771581	0.901512	Down	9.02745	9.85695	10.7261	11.0187	10.0978	9.05992	158	protein_coding	adenylosuccinate lyase	hsa00230,hsa00250	Purine metabolism|Alanine, aspartate and glutamate metabolism	GO:0001666,GO:0004018,GO:0005829,GO:0006164,GO:0006167,GO:0006177,GO:0006189,GO:0007584,GO:0009060,GO:0014850,GO:0032991,GO:0042594,GO:0042802,GO:0044208,GO:0044209,GO:0070626,GO:0097294	response to hypoxia|N6-(1,2-dicarboxyethyl)AMP AMP-lyase (fumarate-forming) activity|cytosol|purine nucleotide biosynthetic process|AMP biosynthetic process|GMP biosynthetic process|'de novo' IMP biosynthetic process|response to nutrient|aerobic respiration|response to muscle activity|protein-containing complex|response to starvation|identical protein binding|'de novo' AMP biosynthetic process|AM…	WP4792,WP4224	Purine metabolism|Purine metabolism and related disorders	R-HSA-1430728,R-HSA-15869,R-HSA-73817,R-HSA-8956320	Metabolism|Metabolism of nucleotides|Purine ribonucleoside monophosphate biosynthesis|Nucleotide biosynthesis
ADSS1	238.971	265.589	212.352	0.798324	-0.324954	0.0602662	0.226459	Down	2.38299	2.80142	3.09143	3.84499	3.89304	2.648	122622	protein_coding	adenylosuccinate synthase 1	hsa00230,hsa00250	Purine metabolism|Alanine, aspartate and glutamate metabolism	GO:0000287,GO:0002376,GO:0004019,GO:0005525,GO:0005737,GO:0005829,GO:0006167,GO:0042301,GO:0044208,GO:0046040	magnesium ion binding|immune system process|adenylosuccinate synthase activity|GTP binding|cytoplasm|cytosol|AMP biosynthetic process|phosphate ion binding|'de novo' AMP biosynthetic process|IMP metabolic process			R-HSA-1430728,R-HSA-15869,R-HSA-73817,R-HSA-8956320	Metabolism|Metabolism of nucleotides|Purine ribonucleoside monophosphate biosynthesis|Nucleotide biosynthesis
ADSS2	1657.55	1722.95	1592.16	0.923644	-0.114591	0.375158	0.650657	Down	11.4051	10.3853	14.3442	15.0519	13.4975	10.6475	159	protein_coding	adenylosuccinate synthase 2	hsa00230,hsa00250	Purine metabolism|Alanine, aspartate and glutamate metabolism	GO:0000287,GO:0002376,GO:0004019,GO:0005515,GO:0005525,GO:0005737,GO:0005739,GO:0005829,GO:0006167,GO:0006531,GO:0014074,GO:0042301,GO:0044208,GO:0046040,GO:0060359,GO:0070062,GO:0071257	magnesium ion binding|immune system process|adenylosuccinate synthase activity|protein binding|GTP binding|cytoplasm|mitochondrion|cytosol|AMP biosynthetic process|aspartate metabolic process|response to purine-containing compound|phosphate ion binding|'de novo' AMP biosynthetic process|IMP metabolic process|response to ammonium ion|extracellular exosome|cellular response to electrical stimulus	WP4792,WP4224	Purine metabolism|Purine metabolism and related disorders	R-HSA-1430728,R-HSA-15869,R-HSA-73817,R-HSA-8956320	Metabolism|Metabolism of nucleotides|Purine ribonucleoside monophosphate biosynthesis|Nucleotide biosynthesis
ADTRP	2.2868	3.61148	0.962131	0.270471	-1.88646	0.213654	0.484684	Down	0.0039792	0.00790691	0	0.0287097	0.0081419	0.00832069	84830	protein_coding	androgen dependent TFPI regulating protein			GO:0001934,GO:0002042,GO:0002686,GO:0003332,GO:0005515,GO:0005901,GO:0009986,GO:0010628,GO:0012505,GO:0016020,GO:0016787,GO:0030195,GO:0042758,GO:0043491,GO:0050709,GO:0071383,GO:0140052,GO:1903038,GO:2000402	positive regulation of protein phosphorylation|cell migration involved in sprouting angiogenesis|negative regulation of leukocyte migration|negative regulation of extracellular matrix constituent secretion|protein binding|caveola|cell surface|positive regulation of gene expression|endomembrane system|membrane|hydrolase activity|negative regulation of blood coagulation|long-chain fatty acid catabo…
AEBP1	797.954	831.938	763.969	0.918924	-0.121983	0.328198	0.608861	Down	5.79514	5.96133	4.50026	5.99422	6.01965	5.71599	165	protein_coding	AE binding protein 1			GO:0000122,GO:0000977,GO:0001227,GO:0004181,GO:0005201,GO:0005516,GO:0005518,GO:0005576,GO:0005615,GO:0005634,GO:0005737,GO:0006518,GO:0008270,GO:0016485,GO:0062023,GO:0070062,GO:1904026	negative regulation of transcription by RNA polymerase II|RNA polymerase II transcription regulatory region sequence-specific DNA binding|DNA-binding transcription repressor activity, RNA polymerase II-specific|metallocarboxypeptidase activity|extracellular matrix structural constituent|calmodulin binding|collagen binding|extracellular region|extracellular space|nucleus|cytoplasm|peptide metaboli…
AEBP2	1995.85	2075.54	1916.16	0.922868	-0.115804	0.277309	0.557382	Down	8.04757	8.82866	10.8593	10.3624	10.6884	8.99035	121536	protein_coding	AE binding protein 2			GO:0000122,GO:0000785,GO:0003677,GO:0003712,GO:0005654,GO:0006325,GO:0006351,GO:0006357,GO:0035098,GO:0046872	negative regulation of transcription by RNA polymerase II|chromatin|DNA binding|transcription coregulator activity|nucleoplasm|chromatin organization|DNA-templated transcription|regulation of transcription by RNA polymerase II|ESC/E(Z) complex|metal ion binding	WP2916,WP2853,WP2857,WP2369	Interactome of polycomb repressive complex 2 (PRC2) |Endoderm differentiation|Mesodermal commitment pathway|Histone modifications	R-HSA-212165,R-HSA-212300,R-HSA-3214841,R-HSA-3247509,R-HSA-4839726,R-HSA-74160	Epigenetic regulation of gene expression|PRC2 methylates histones and DNA|PKMTs methylate histone lysines|Chromatin modifying enzymes|Chromatin organization|Gene expression (Transcription)
AEN	1090.61	1019.79	1161.42	1.13849	0.187126	0.0689807	0.246761	Up	6.42513	7.36521	7.15198	6.18768	6.92204	5.3161	64782	protein_coding	apoptosis enhancing nuclease			GO:0003676,GO:0004527,GO:0005515,GO:0005634,GO:0005654,GO:0005730,GO:0010212,GO:0031965,GO:0042771,GO:0090305	nucleic acid binding|exonuclease activity|protein binding|nucleus|nucleoplasm|nucleolus|response to ionizing radiation|nuclear membrane|intrinsic apoptotic signaling pathway in response to DNA damage by p53 class mediator|nucleic acid phosphodiester bond hydrolysis
AFAP1	6513.74	6889.8	6137.67	0.890766	-0.166882	0.0181179	0.0979504	Down	19.1258	19.2704	21.049	23.2167	22.6792	20.85	60312	protein_coding	actin filament associated protein 1			GO:0003779,GO:0005829,GO:0005925,GO:0015629,GO:0017124,GO:0042169	actin binding|cytosol|focal adhesion|actin cytoskeleton|SH3 domain binding|SH2 domain binding	WP5199	PtdIns(4,5)P2 in cytokinesis pathway
AFAP1-AS1	3.16995	5.0028	1.3371	0.266561	-1.90746	0.133509	0.37219	Down	0	0.00824553	0.00926308	0.0171081	0.0212265	0.0260311	84740	non_coding	AFAP1 antisense RNA 1
AFAP1L1	1000.79	1026.94	974.641	0.948446	-0.0763627	0.565866	0.792088	Down	3.65309	4.37273	5.303	4.86553	5.31282	3.88343	134265	protein_coding	actin filament associated protein 1 like 1			GO:0002102,GO:0005515,GO:0005829,GO:0017124,GO:0042995,GO:0070161	podosome|protein binding|cytosol|SH3 domain binding|cell projection|anchoring junction
AFAP1L2	9000.95	9169.08	8832.81	0.963275	-0.0539801	0.459545	0.721515	Down	44.1917	47.8193	51.2554	51.7939	50.6865	46.2306	84632	protein_coding	actin filament associated protein 1 like 2			GO:0005737,GO:0005829,GO:0005886,GO:0006954,GO:0007346,GO:0017124,GO:0030296,GO:0032675,GO:0032757,GO:0042169,GO:0045742,GO:0045893	cytoplasm|cytosol|plasma membrane|inflammatory response|regulation of mitotic cell cycle|SH3 domain binding|protein tyrosine kinase activator activity|regulation of interleukin-6 production|positive regulation of interleukin-8 production|SH2 domain binding|positive regulation of epidermal growth factor receptor signaling pathway|positive regulation of DNA-templated transcription
AFDN	10251.3	11664.8	8837.86	0.757608	-0.400476	6.64e-07	3.43e-05	Down	21.5698	22.9207	26.0231	32.8635	31.009	29.1462	4301	protein_coding	afadin%2C adherens junction formation factor	hsa04014,hsa04015,hsa04024,hsa04520,hsa04530,hsa04670	Ras signaling pathway|Rap1 signaling pathway|cAMP signaling pathway|Adherens junction|Tight junction|Leukocyte transendothelial migration	GO:0005515,GO:0005654,GO:0005829,GO:0005886,GO:0005911,GO:0005912,GO:0007155,GO:0007165,GO:0007267,GO:0010628,GO:0016607,GO:0022409,GO:0030054,GO:0030336,GO:0031267,GO:0032880,GO:0043547,GO:0044291,GO:0044331,GO:0045296,GO:0046930,GO:0046931,GO:0050839,GO:0051015,GO:0061951,GO:0070160,GO:0070830,GO:0090557,GO:2000049	protein binding|nucleoplasm|cytosol|plasma membrane|cell-cell junction|adherens junction|cell adhesion|signal transduction|cell-cell signaling|positive regulation of gene expression|nuclear speck|positive regulation of cell-cell adhesion|cell junction|negative regulation of cell migration|small GTPase binding|regulation of protein localization|positive regulation of GTPase activity|cell-cell cont…	WP4223,WP3888,WP4905	Ras signaling|VEGFA-VEGFR2 signaling|1q21.1 copy number variation syndrome	R-HSA-1500931,R-HSA-1500931,R-HSA-418990,R-HSA-418990,R-HSA-421270,R-HSA-421270,R-HSA-446728,R-HSA-446728	Cell-Cell communication|Cell-Cell communication|Adherens junctions interactions|Adherens junctions interactions|Cell-cell junction organization|Cell-cell junction organization|Cell junction organization|Cell junction organization
AFDN-DT	71.6235	89.9561	53.2908	0.591323	-0.757982	0.00356617	0.0290837	Down	0.58565	0.642472	0.803465	1.2953	1.09845	1.03327	653483	non_coding	AFDN divergent transcript			GO:0003674,GO:0005575,GO:0008150	molecular_function|cellular_component|biological_process
AFF1	2326.46	2535.27	2117.65	0.835308	-0.259621	0.000721251	0.00865366	Down	5.74623	5.53543	5.68503	6.94246	6.86202	6.51563	4299	protein_coding	AF4/FMR2 family member 1	hsa05202	Transcriptional misregulation in cancer	GO:0005515,GO:0008023,GO:0010468,GO:0032783	protein binding|transcription elongation factor complex|regulation of gene expression|super elongation complex
AFF1-AS1	46.2172	48.6259	43.8085	0.902425	-0.148122	0.690055	0.862248	Down	0.608873	0.965013	0.404515	0.717222	0.9492	0.545649	100506746	non_coding	AFF1 antisense RNA 1
AFF2	2.67538	3.96807	1.38269	0.341954	-1.54813	0.265121	0.544897	Down	0.00203014	0	0.00679775	0.00418496	0.0124617	0.00849023	2334	protein_coding	AF4/FMR2 family member 2			GO:0002151,GO:0005515,GO:0006397,GO:0007420,GO:0007611,GO:0008380,GO:0010468,GO:0010629,GO:0016607,GO:0032783,GO:0035063,GO:0043484	G-quadruplex RNA binding|protein binding|mRNA processing|brain development|learning or memory|RNA splicing|regulation of gene expression|negative regulation of gene expression|nuclear speck|super elongation complex|nuclear speck organization|regulation of RNA splicing	WP5316	Primary ovarian insufficiency
AFF4	8081.16	8684.48	7477.84	0.861056	-0.215822	0.00202828	0.0187721	Down	21.2584	21.765	23.3178	26.0085	25.6729	25.2913	27125	protein_coding	AF4/FMR2 family member 4	hsa03250	Viral life cycle - HIV-1	GO:0000791,GO:0001650,GO:0005515,GO:0005654,GO:0007286,GO:0008023,GO:0010468,GO:0032783	euchromatin|fibrillar center|protein binding|nucleoplasm|spermatid development|transcription elongation factor complex|regulation of gene expression|super elongation complex			R-HSA-112382,R-HSA-674695,R-HSA-73857,R-HSA-74160,R-HSA-75955	Formation of RNA Pol II elongation complex |RNA Polymerase II Pre-transcription Events|RNA Polymerase II Transcription|Gene expression (Transcription)|RNA Polymerase II Transcription Elongation
AFG1L	126.517	128.821	124.214	0.961892	-0.0560525	0.807093	0.919053	Down	0.419269	0.321162	0.500112	0.392557	0.540263	0.358046	246269	protein_coding	AFG1 like ATPase			GO:0005515,GO:0005524,GO:0005737,GO:0005739,GO:0006123,GO:0007005,GO:0016887,GO:0031966,GO:0035694	protein binding|ATP binding|cytoplasm|mitochondrion|mitochondrial electron transport, cytochrome c to oxygen|mitochondrion organization|ATP hydrolysis activity|mitochondrial membrane|mitochondrial protein catabolic process
AFG3L2	2376.78	2409.52	2344.05	0.972513	-0.04021	0.759907	0.898072	Down	17.5772	19.7275	26.4332	24.3741	22.9653	18.2228	10939	protein_coding	AFG3 like matrix AAA peptidase subunit 2	hsa05017	Spinocerebellar ataxia	GO:0004176,GO:0004222,GO:0005515,GO:0005524,GO:0005739,GO:0005743,GO:0005745,GO:0006508,GO:0007409,GO:0007528,GO:0008053,GO:0008237,GO:0008270,GO:0016485,GO:0016540,GO:0016887,GO:0021675,GO:0033619,GO:0034982,GO:0036444,GO:0040014,GO:0042407,GO:0042552,GO:0051082,GO:0051560,GO:0055001,GO:0060013	ATP-dependent peptidase activity|metalloendopeptidase activity|protein binding|ATP binding|mitochondrion|mitochondrial inner membrane|m-AAA complex|proteolysis|axonogenesis|neuromuscular junction development|mitochondrial fusion|metallopeptidase activity|zinc ion binding|protein processing|protein autoprocessing|ATP hydrolysis activity|nerve development|membrane protein proteolysis|mitochondrial …	WP4352	Ciliary landscape	R-HSA-382551,R-HSA-8949215,R-HSA-8949664	Transport of small molecules|Mitochondrial calcium ion transport|Processing of SMDT1
AFMID	1359.96	1280.08	1439.85	1.12533	0.170353	0.0971415	0.3062	Up	19.3699	19.1958	16.4198	16.1107	16.4301	16.3551	125061	protein_coding	arylformamidase	hsa00630,hsa00380	Glyoxylate and dicarboxylate metabolism|Tryptophan metabolism	GO:0004061,GO:0005515,GO:0005634,GO:0005737,GO:0005829,GO:0019441,GO:0034354	arylformamidase activity|protein binding|nucleus|cytoplasm|cytosol|tryptophan catabolic process to kynurenine|'de novo' NAD biosynthetic process from tryptophan	WP2485,WP465,WP5044,WP4210	NAD biosynthesis II (from tryptophan)|Tryptophan metabolism|Kynurenine pathway and links to cell senescence|Tryptophan catabolism leading to NAD+ production	R-HSA-1430728,R-HSA-71240,R-HSA-71291	Metabolism|Tryptophan catabolism|Metabolism of amino acids and derivatives
AFP	7.71643	4.5844	10.8485	2.36044	1.23906	0.138962	0.381121	Up	0.116227	0.173212	0.10378	0.119796	0.0237813	0.0243036	174	protein_coding	alpha fetoprotein	hsa04390	Hippo signaling pathway	GO:0001542,GO:0005515,GO:0005615,GO:0005737,GO:0005788,GO:0006810,GO:0042448,GO:0060395	ovulation from ovarian follicle|protein binding|extracellular space|cytoplasm|endoplasmic reticulum lumen|transport|progesterone metabolic process|SMAD protein signal transduction			R-HSA-381426,R-HSA-392499,R-HSA-597592,R-HSA-8957275	Regulation of Insulin-like Growth Factor (IGF) transport and uptake by Insulin-like Growth Factor Binding Proteins (IGFBPs)|Metabolism of proteins|Post-translational protein modification|Post-translational protein phosphorylation
AFTPH	2439.04	2521.89	2356.19	0.934174	-0.0982363	0.26387	0.543723	Down	15.2858	15.8553	18.3451	17.3015	18.1781	17.4096	54812	protein_coding	aftiphilin			GO:0005515,GO:0005654,GO:0005794,GO:0005829,GO:0015031,GO:0030121,GO:0030276,GO:0032588,GO:0043231,GO:0046907,GO:0048471	protein binding|nucleoplasm|Golgi apparatus|cytosol|protein transport|AP-1 adaptor complex|clathrin binding|trans-Golgi network membrane|intracellular membrane-bounded organelle|intracellular transport|perinuclear region of cytoplasm
AFTPH-DT	13.6144	9.90837	17.3205	1.75184	0.808873	0.239011	0.517096	Up	0.358371	0.299084	0.111998	0.044325	0.249311	0.149874	101927402	non_coding	AFTPH divergent transcript
AGA	138.306	157.876	118.737	0.75078	-0.413539	0.0466322	0.191007	Down	1.3427	1.78785	2.00848	2.48251	2.50657	1.85246	175	protein_coding	aspartylglucosaminidase	hsa00511,hsa04142	Other glycan degradation|Lysosome	GO:0003948,GO:0005515,GO:0005576,GO:0005615,GO:0005764,GO:0005783,GO:0006508,GO:0006517,GO:0008233,GO:0035578	N4-(beta-N-acetylglucosaminyl)-L-asparaginase activity|protein binding|extracellular region|extracellular space|lysosome|endoplasmic reticulum|proteolysis|protein deglycosylation|peptidase activity|azurophil granule lumen			R-HSA-168249,R-HSA-168256,R-HSA-6798695	Innate Immune System|Immune System|Neutrophil degranulation
AGA-DT	8.12019	6.19256	10.0478	1.60881	0.685998	0.359847	0.637439	Up	0.13054	0.145907	0.236763	0.11773	0.150244	0.0511809	285500	non_coding
AGAP1	3025.27	3135.91	2914.62	0.929485	-0.105497	0.146332	0.392728	Down	4.52386	4.7643	4.73421	5.22555	5.03844	4.82172	116987	protein_coding	ArfGAP with GTPase domain%2C ankyrin repeat and PH domain 1	hsa04144	Endocytosis	GO:0003924,GO:0005096,GO:0005515,GO:0005525,GO:0005543,GO:0005737,GO:0015031,GO:0046872,GO:0090630	GTPase activity|GTPase activator activity|protein binding|GTP binding|phospholipid binding|cytoplasm|protein transport|metal ion binding|activation of GTPase activity	WP5224	2q37 copy number variation syndrome
AGAP1-IT1	11.5467	11.008	12.0854	1.0967	0.133174	0.842075	0.935047	Up	0.594507	0.29533	0.710948	0.7003	0.21722	0.532775	100506749	non_coding	AGAP1 intronic transcript 1					WP5224	2q37 copy number variation syndrome
AGAP11	30.2622	34.3599	26.1646	0.761343	-0.393382	0.32634	0.606835	Down	0.137663	0.28159	0.244034	0.325513	0.289959	0.253994	119385	non_coding	ArfGAP with GTPase domain%2C ankyrin repeat and PH domain 11			GO:0003924,GO:0005096,GO:0046872,GO:0090630	GTPase activity|GTPase activator activity|metal ion binding|activation of GTPase activity
AGAP2	68.7123	66.432	70.9926	1.0718	0.100035	0.738449	0.887525	Up	0.2837	0.328842	0.259476	0.178696	0.290241	0.341931	116986	protein_coding	ArfGAP with GTPase domain%2C ankyrin repeat and PH domain 2	hsa04068,hsa04144	FoxO signaling pathway|Endocytosis	GO:0003924,GO:0005096,GO:0005515,GO:0005524,GO:0005525,GO:0005634,GO:0005654,GO:0005737,GO:0005768,GO:0005829,GO:0015031,GO:0016020,GO:0016197,GO:0019901,GO:0030036,GO:0030295,GO:0035014,GO:0042177,GO:0043524,GO:0045860,GO:0046872,GO:0061903,GO:0070062,GO:0090543,GO:0090630	GTPase activity|GTPase activator activity|protein binding|ATP binding|GTP binding|nucleus|nucleoplasm|cytoplasm|endosome|cytosol|protein transport|membrane|endosomal transport|protein kinase binding|actin cytoskeleton organization|protein kinase activator activity|phosphatidylinositol 3-kinase regulator activity|negative regulation of protein catabolic process|negative regulation of neuron apopto…	WP4549,WP2037,WP4747	Fragile X syndrome|Prolactin signaling pathway|Netrin-UNC5B signaling pathway	R-HSA-1266738,R-HSA-373752,R-HSA-422475,R-HSA-9675108	Developmental Biology|Netrin-1 signaling|Axon guidance|Nervous system development
AGAP2-AS1	134.698	107.639	161.757	1.50372	0.588538	0.00526835	0.0389988	Up	3.31508	3.51321	2.44617	2.22097	2.18565	1.79076	100130776	non_coding	AGAP2 antisense RNA 1
AGAP3	1812.68	1816.79	1808.57	0.995462	-0.00656203	0.936961	0.973028	Down	8.22116	9.01153	8.5187	9.08995	8.94778	7.86044	116988	protein_coding	ArfGAP with GTPase domain%2C ankyrin repeat and PH domain 3	hsa04144	Endocytosis	GO:0003924,GO:0005096,GO:0005525,GO:0005634,GO:0005737,GO:0031593,GO:0034614,GO:0043161,GO:0046872,GO:0071944,GO:0090630	GTPase activity|GTPase activator activity|GTP binding|nucleus|cytoplasm|polyubiquitin modification-dependent protein binding|cellular response to reactive oxygen species|proteasome-mediated ubiquitin-dependent protein catabolic process|metal ion binding|cell periphery|activation of GTPase activity
AGAP4	528.265	583.081	473.449	0.812732	-0.299149	0.0157112	0.0880461	Down	3.84064	3.83776	3.19238	4.55881	4.40432	4.43167	119016	protein_coding	ArfGAP with GTPase domain%2C ankyrin repeat and PH domain 4	hsa04144	Endocytosis	GO:0003924,GO:0005096,GO:0046872,GO:0090630	GTPase activity|GTPase activator activity|metal ion binding|activation of GTPase activity
AGAP5	219.587	250.174	189	0.756645	-0.402311	0.0374342	0.164333	Down	2.44737	2.16366	1.48155	2.81111	2.64172	2.63468	729092	protein_coding	ArfGAP with GTPase domain%2C ankyrin repeat and PH domain 5	hsa04144	Endocytosis	GO:0003924,GO:0005096,GO:0046872,GO:0090630	GTPase activity|GTPase activator activity|metal ion binding|activation of GTPase activity
AGAP6	29.0108	32.5588	25.4628	0.7814	-0.355866	0.412573	0.683895	Down	0.147076	0.386187	0.304864	0.411465	0.397664	0.263608	414189	protein_coding	ArfGAP with GTPase domain%2C ankyrin repeat and PH domain 6	hsa04144	Endocytosis	GO:0003924,GO:0005096,GO:0046872,GO:0090630	GTPase activity|GTPase activator activity|metal ion binding|activation of GTPase activity
AGAP9	414.793	460.263	369.324	0.803393	-0.315822	0.0249932	0.123172	Down	4.50059	5.2578	3.83668	5.56411	5.80077	5.58234	642517	protein_coding	ArfGAP with GTPase domain%2C ankyrin repeat and PH domain 9	hsa04144	Endocytosis	GO:0003924,GO:0005096,GO:0046872,GO:0090630	GTPase activity|GTPase activator activity|metal ion binding|activation of GTPase activity
AGBL3	37.3674	33.9805	40.7542	1.20162	0.264985	0.489372	0.74261	Up	0.0865777	0.189239	0.166208	0.110653	0.113375	0.14121	340351	protein_coding	AGBL carboxypeptidase 3			GO:0004181,GO:0005829,GO:0006508,GO:0008270	metallocarboxypeptidase activity|cytosol|proteolysis|zinc ion binding			R-HSA-392499,R-HSA-597592,R-HSA-8955332	Metabolism of proteins|Post-translational protein modification|Carboxyterminal post-translational modifications of tubulin
AGBL5	1034.21	932.91	1135.5	1.21752	0.283947	0.00583244	0.042066	Up	9.62432	9.30717	8.57283	8.1971	7.23754	7.18514	60509	protein_coding	AGBL carboxypeptidase 5			GO:0004181,GO:0005634,GO:0005737,GO:0005829,GO:0006508,GO:0008270,GO:0015630,GO:0015631,GO:0030496,GO:0035608,GO:0035609,GO:0035610,GO:0035611,GO:0045171,GO:0051607,GO:0072686	metallocarboxypeptidase activity|nucleus|cytoplasm|cytosol|proteolysis|zinc ion binding|microtubule cytoskeleton|tubulin binding|midbody|protein deglutamylation|C-terminal protein deglutamylation|protein side chain deglutamylation|protein branching point deglutamylation|intercellular bridge|defense response to virus|mitotic spindle			R-HSA-392499,R-HSA-597592,R-HSA-8955332	Metabolism of proteins|Post-translational protein modification|Carboxyterminal post-translational modifications of tubulin
AGER	144.436	130.785	158.087	1.21007	0.275087	0.180678	0.443564	Up	3.12378	2.79157	2.21369	2.55531	2.07981	2.1082	177	protein_coding	advanced glycosylation end-product specific receptor	hsa04613,hsa05010,hsa05022,hsa05417,hsa05415,hsa04933	Neutrophil extracellular trap formation|Alzheimer disease|Pathways of neurodegeneration - multiple diseases|Lipid and atherosclerosis|Diabetic cardiomyopathy|AGE-RAGE signaling pathway in diabetic complications	GO:0001540,GO:0001650,GO:0001666,GO:0001774,GO:0001914,GO:0001934,GO:0004888,GO:0005044,GO:0005055,GO:0005515,GO:0005576,GO:0005886,GO:0006897,GO:0006954,GO:0007166,GO:0007611,GO:0009611,GO:0009986,GO:0010255,GO:0016324,GO:0030054,GO:0031175,GO:0032693,GO:0032722,GO:0032731,GO:0032735,GO:0032755,GO:0032760,GO:0034116,GO:0038023,GO:0042104,GO:0042802,GO:0043507,GO:0044548,GO:0044877,GO:0045056,GO:…	amyloid-beta binding|fibrillar center|response to hypoxia|microglial cell activation|regulation of T cell mediated cytotoxicity|positive regulation of protein phosphorylation|transmembrane signaling receptor activity|scavenger receptor activity|laminin receptor activity|protein binding|extracellular region|plasma membrane|endocytosis|inflammatory response|cell surface receptor signaling pathway|l…	WP5124,WP5323,WP5283,WP2059,WP2882,WP2884,WP4478,WP4479,WP2324,WP5087	Alzheimer's disease|Fatty Acids and Lipoproteins Transport in Hepatocytes|Chronic hyperglycemia impairment of neuron function|Alzheimer's disease and miRNA effects|Nuclear receptors meta-pathway|NRF2 pathway|LTF danger signal response pathway|Supression of HMGB1 mediated inflammation by THBD|AGE/RAGE pathway|Malignant pleural mesothelioma	R-HSA-1280215,R-HSA-166016,R-HSA-166058,R-HSA-166166,R-HSA-168138,R-HSA-168142,R-HSA-168164,R-HSA-168176,R-HSA-168179,R-HSA-168181,R-HSA-168188,R-HSA-168249,R-HSA-168249,R-HSA-168256,R-HSA-168256,R-HSA-168898,R-HSA-168928,R-HSA-181438,R-HSA-445989,R-HSA-446652,R-HSA-449147,R-HSA-879415,R-HSA-879415,R-HSA-9020702,R-HSA-933542,R-HSA-937061,R-HSA-975138,R-HSA-975155,R-HSA-975871	Cytokine Signaling in Immune system|Toll Like Receptor 4 (TLR4) Cascade|MyD88:MAL(TIRAP) cascade initiated on plasma membrane|MyD88-independent TLR4 cascade |Toll Like Receptor 9 (TLR9) Cascade|Toll Like Receptor 10 (TLR10) Cascade|Toll Like Receptor 3 (TLR3) Cascade|Toll Like Receptor 5 (TLR5) Cascade|Toll Like Receptor TLR1:TLR2 Cascade|Toll Like Receptor 7/8 (TLR7/8) Cascade|Toll Like Receptor…
AGFG1	2226.79	2214.66	2238.91	1.01113	0.01597	0.852635	0.939743	Up	7.44154	7.33896	7.72304	7.2216	7.32297	7.67584	3267	protein_coding	ArfGAP with FG repeats 1			GO:0001675,GO:0003677,GO:0003723,GO:0005096,GO:0005515,GO:0005643,GO:0005737,GO:0005829,GO:0006406,GO:0007289,GO:0031410,GO:0043231,GO:0045109,GO:0046872	acrosome assembly|DNA binding|RNA binding|GTPase activator activity|protein binding|nuclear pore|cytoplasm|cytosol|mRNA export from nucleus|spermatid nucleus differentiation|cytoplasmic vesicle|intracellular membrane-bounded organelle|intermediate filament organization|metal ion binding			R-HSA-199991,R-HSA-5653656,R-HSA-8856825,R-HSA-8856828	Membrane Trafficking|Vesicle-mediated transport|Cargo recognition for clathrin-mediated endocytosis|Clathrin-mediated endocytosis
AGFG2	409.171	399.17	419.172	1.05135	0.0722497	0.593636	0.80856	Up	2.28858	2.64367	2.22438	2.09927	2.29094	2.40994	3268	protein_coding	ArfGAP with FG repeats 2			GO:0003674,GO:0005096,GO:0005737,GO:0008150,GO:0016020,GO:0046872	molecular_function|GTPase activator activity|cytoplasm|biological_process|membrane|metal ion binding
AGGF1	1304.47	1265.77	1343.18	1.06098	0.0854007	0.314395	0.596487	Up	8.58459	8.51032	9.2171	8.33037	8.59621	7.87233	55109	protein_coding	angiogenic factor with G-patch and FHA domains 1			GO:0001525,GO:0001570,GO:0001938,GO:0003676,GO:0005515,GO:0005576,GO:0005737,GO:0007155,GO:0045766,GO:0048471	angiogenesis|vasculogenesis|positive regulation of endothelial cell proliferation|nucleic acid binding|protein binding|extracellular region|cytoplasm|cell adhesion|positive regulation of angiogenesis|perinuclear region of cytoplasm			R-HSA-1643685,R-HSA-5663202,R-HSA-6802952,R-HSA-6802957	Disease|Diseases of signal transduction by growth factor receptors and second messengers|Signaling by BRAF and RAF1 fusions|Oncogenic MAPK signaling
AGK	1106.29	1040.08	1172.49	1.12739	0.172992	0.0561484	0.216553	Up	2.93326	2.98756	3.07084	2.54689	2.81726	2.60921	55750	protein_coding	acylglycerol kinase	hsa00561	Glycerolipid metabolism	GO:0001729,GO:0004143,GO:0005515,GO:0005524,GO:0005739,GO:0005741,GO:0005743,GO:0005758,GO:0005829,GO:0031966,GO:0042721,GO:0043231,GO:0045039,GO:0046486,GO:0046513,GO:0046834,GO:0047620,GO:0102773	ceramide kinase activity|diacylglycerol kinase activity|protein binding|ATP binding|mitochondrion|mitochondrial outer membrane|mitochondrial inner membrane|mitochondrial intermembrane space|cytosol|mitochondrial membrane|TIM22 mitochondrial import inner membrane insertion complex|intracellular membrane-bounded organelle|protein insertion into mitochondrial inner membrane|glycerolipid metabolic pr…			R-HSA-1430728,R-HSA-1483206,R-HSA-1483257,R-HSA-1643685,R-HSA-556833,R-HSA-5663202,R-HSA-6802952,R-HSA-6802957	Metabolism|Glycerophospholipid biosynthesis|Phospholipid metabolism|Disease|Metabolism of lipids|Diseases of signal transduction by growth factor receptors and second messengers|Signaling by BRAF and RAF1 fusions|Oncogenic MAPK signaling
AGL	1118.33	1239.44	997.215	0.804046	-0.31465	0.0376845	0.164979	Down	3.30039	3.10011	5.05789	5.15942	4.86545	4.20762	178	protein_coding	amylo-alpha-1%2C 6-glucosidase%2C 4-alpha-glucanotransferase	hsa00500	Starch and sucrose metabolism	GO:0004133,GO:0004134,GO:0004135,GO:0005515,GO:0005576,GO:0005634,GO:0005737,GO:0005829,GO:0005978,GO:0005980,GO:0007584,GO:0016234,GO:0016529,GO:0030247,GO:0031593,GO:0034774,GO:0043033,GO:0051384,GO:0102500,GO:1904813	glycogen debranching enzyme activity|4-alpha-glucanotransferase activity|amylo-alpha-1,6-glucosidase activity|protein binding|extracellular region|nucleus|cytoplasm|cytosol|glycogen biosynthetic process|glycogen catabolic process|response to nutrient|inclusion body|sarcoplasmic reticulum|polysaccharide binding|polyubiquitin modification-dependent protein binding|secretory granule lumen|isoamylase…	WP500	Glycogen synthesis and degradation	R-HSA-1430728,R-HSA-168249,R-HSA-168256,R-HSA-6798695,R-HSA-70221,R-HSA-71387,R-HSA-8982491	Metabolism|Innate Immune System|Immune System|Neutrophil degranulation|Glycogen breakdown (glycogenolysis)|Metabolism of carbohydrates|Glycogen metabolism
AGMAT	93.3101	71.776	114.844	1.60432	0.681965	0.00710207	0.0490081	Up	1.10236	1.31246	0.84398	0.572798	0.717674	0.742958	79814	protein_coding	agmatinase	hsa00330	Arginine and proline metabolism	GO:0005739,GO:0008295,GO:0008783,GO:0033389,GO:0046872,GO:0097055	mitochondrion|spermidine biosynthetic process|agmatinase activity|putrescine biosynthetic process from arginine, using agmatinase|metal ion binding|agmatine biosynthetic process			R-HSA-1430728,R-HSA-351143,R-HSA-351202,R-HSA-71291	Metabolism|Agmatine biosynthesis|Metabolism of polyamines|Metabolism of amino acids and derivatives
AGO1	1695.28	1721.75	1668.82	0.96935	-0.0449107	0.582042	0.801779	Down	3.39915	3.57334	3.51505	3.51183	3.81971	3.48858	26523	protein_coding	argonaute RISC component 1			GO:0000932,GO:0000956,GO:0000993,GO:0001046,GO:0003723,GO:0003725,GO:0003727,GO:0004521,GO:0005515,GO:0005634,GO:0005654,GO:0005737,GO:0005829,GO:0005844,GO:0010501,GO:0016442,GO:0016525,GO:0031054,GO:0035196,GO:0035198,GO:0035278,GO:0035279,GO:0036464,GO:0045944,GO:0070578,GO:0070922,GO:0090625,GO:1990904	P-body|nuclear-transcribed mRNA catabolic process|RNA polymerase II complex binding|core promoter sequence-specific DNA binding|RNA binding|double-stranded RNA binding|single-stranded RNA binding|RNA endonuclease activity|protein binding|nucleus|nucleoplasm|cytoplasm|cytosol|polysome|RNA secondary structure unwinding|RISC complex|negative regulation of angiogenesis|pre-miRNA processing|miRNA proc…	WP5072	Modulators of TCR signaling and T cell activation	R-HSA-1257604,R-HSA-157118,R-HSA-162582,R-HSA-1912408,R-HSA-1912422,R-HSA-195721,R-HSA-203927,R-HSA-211000,R-HSA-212436,R-HSA-212436,R-HSA-2262752,R-HSA-2559580,R-HSA-2559583,R-HSA-2559585,R-HSA-3700989,R-HSA-3858494,R-HSA-4086398,R-HSA-426486,R-HSA-426496,R-HSA-5578749,R-HSA-5628897,R-HSA-5683057,R-HSA-5687128,R-HSA-6807070,R-HSA-73857,R-HSA-73857,R-HSA-74160,R-HSA-74160,R-HSA-8853884,R-HSA-8878…	PIP3 activates AKT signaling|Signaling by NOTCH|Signal Transduction|Pre-NOTCH Transcription and Translation|Pre-NOTCH Expression and Processing|Signaling by WNT|MicroRNA (miRNA) biogenesis|Gene Silencing by RNA|Generic Transcription Pathway|Generic Transcription Pathway|Cellular responses to stress|Oxidative Stress Induced Senescence|Cellular Senescence|Oncogene Induced Senescence|Transcriptional…
AGO2	3223.02	3338.27	3107.78	0.931004	-0.10314	0.174828	0.434894	Down	4.84594	4.6911	4.97584	5.2309	5.18595	5.16205	27161	protein_coding	argonaute RISC catalytic component 2			GO:0000340,GO:0000932,GO:0000993,GO:0001046,GO:0003723,GO:0003725,GO:0003727,GO:0003743,GO:0004521,GO:0005515,GO:0005634,GO:0005654,GO:0005737,GO:0005829,GO:0005844,GO:0005845,GO:0006412,GO:0006413,GO:0009791,GO:0010501,GO:0010586,GO:0010628,GO:0016020,GO:0016442,GO:0030422,GO:0030425,GO:0031047,GO:0031054,GO:0035194,GO:0035196,GO:0035197,GO:0035198,GO:0035278,GO:0035279,GO:0036464,GO:0042985,GO:…	RNA 7-methylguanosine cap binding|P-body|RNA polymerase II complex binding|core promoter sequence-specific DNA binding|RNA binding|double-stranded RNA binding|single-stranded RNA binding|translation initiation factor activity|RNA endonuclease activity|protein binding|nucleus|nucleoplasm|cytoplasm|cytosol|polysome|mRNA cap binding complex|translation|translational initiation|post-embryonic develop…	WP4549,WP4844,WP4879,WP2805,WP4673	Fragile X syndrome|Influence of laminopathies on Wnt signaling|Overlap between signal transduction pathways contributing to LMNA laminopathies|exRNA mechanism of action and biogenesis|Male infertility	R-HSA-1257604,R-HSA-157118,R-HSA-162582,R-HSA-1912408,R-HSA-1912422,R-HSA-195721,R-HSA-203927,R-HSA-211000,R-HSA-212436,R-HSA-212436,R-HSA-3700989,R-HSA-3858494,R-HSA-4086398,R-HSA-426486,R-HSA-426496,R-HSA-5578749,R-HSA-5628897,R-HSA-5683057,R-HSA-5687128,R-HSA-6807070,R-HSA-73857,R-HSA-73857,R-HSA-74160,R-HSA-74160,R-HSA-8878171,R-HSA-8934593,R-HSA-8939211,R-HSA-8943723,R-HSA-8948700,R-HSA-8986…	PIP3 activates AKT signaling|Signaling by NOTCH|Signal Transduction|Pre-NOTCH Transcription and Translation|Pre-NOTCH Expression and Processing|Signaling by WNT|MicroRNA (miRNA) biogenesis|Gene Silencing by RNA|Generic Transcription Pathway|Generic Transcription Pathway|Transcriptional Regulation by TP53|Beta-catenin independent WNT signaling|Ca2+ pathway|Small interfering RNA (siRNA) biogenesis|…
AGO3	1501.88	1606.54	1397.22	0.869853	-0.201157	0.0162004	0.0902329	Down	1.4817	1.4501	1.45591	1.66736	1.72506	1.65236	192669	protein_coding	argonaute RISC catalytic component 3			GO:0000794,GO:0000932,GO:0003723,GO:0003725,GO:0003727,GO:0004521,GO:0005515,GO:0005654,GO:0005737,GO:0005829,GO:0006402,GO:0010501,GO:0010628,GO:0016020,GO:0016442,GO:0031054,GO:0035196,GO:0035198,GO:0035278,GO:0035279,GO:0036464,GO:0046872,GO:0070578,GO:0070922,GO:0072091,GO:0090502,GO:0090624,GO:0090625,GO:1901224	condensed nuclear chromosome|P-body|RNA binding|double-stranded RNA binding|single-stranded RNA binding|RNA endonuclease activity|protein binding|nucleoplasm|cytoplasm|cytosol|mRNA catabolic process|RNA secondary structure unwinding|positive regulation of gene expression|membrane|RISC complex|pre-miRNA processing|miRNA processing|miRNA binding|miRNA-mediated gene silencing by inhibition of transl…			R-HSA-1257604,R-HSA-157118,R-HSA-162582,R-HSA-1912408,R-HSA-1912422,R-HSA-195721,R-HSA-203927,R-HSA-211000,R-HSA-212436,R-HSA-212436,R-HSA-2262752,R-HSA-2559580,R-HSA-2559583,R-HSA-2559585,R-HSA-3700989,R-HSA-3858494,R-HSA-4086398,R-HSA-426486,R-HSA-426496,R-HSA-5628897,R-HSA-5683057,R-HSA-5687128,R-HSA-6807070,R-HSA-73857,R-HSA-73857,R-HSA-74160,R-HSA-74160,R-HSA-8853884,R-HSA-8878171,R-HSA-8934…	PIP3 activates AKT signaling|Signaling by NOTCH|Signal Transduction|Pre-NOTCH Transcription and Translation|Pre-NOTCH Expression and Processing|Signaling by WNT|MicroRNA (miRNA) biogenesis|Gene Silencing by RNA|Generic Transcription Pathway|Generic Transcription Pathway|Cellular responses to stress|Oxidative Stress Induced Senescence|Cellular Senescence|Oncogene Induced Senescence|Transcriptional…
AGO4	928.21	1011.27	845.155	0.835438	-0.259395	0.00705403	0.0487645	Down	2.76082	3.01147	3.25328	3.65308	3.78697	3.35864	192670	protein_coding	argonaute RISC component 4			GO:0000932,GO:0003725,GO:0003727,GO:0004521,GO:0005515,GO:0005634,GO:0005737,GO:0005829,GO:0006402,GO:0007130,GO:0007140,GO:0008584,GO:0010501,GO:0010586,GO:0016020,GO:0016442,GO:0022604,GO:0031054,GO:0035196,GO:0035198,GO:0035278,GO:0035279,GO:0036464,GO:0043066,GO:0070578,GO:0070922,GO:0090502,GO:0090625	P-body|double-stranded RNA binding|single-stranded RNA binding|RNA endonuclease activity|protein binding|nucleus|cytoplasm|cytosol|mRNA catabolic process|synaptonemal complex assembly|male meiotic nuclear division|male gonad development|RNA secondary structure unwinding|miRNA metabolic process|membrane|RISC complex|regulation of cell morphogenesis|pre-miRNA processing|miRNA processing|miRNA bindi…			R-HSA-1257604,R-HSA-157118,R-HSA-162582,R-HSA-1912408,R-HSA-1912422,R-HSA-195721,R-HSA-203927,R-HSA-211000,R-HSA-212436,R-HSA-212436,R-HSA-2262752,R-HSA-2559580,R-HSA-2559583,R-HSA-2559585,R-HSA-3700989,R-HSA-3858494,R-HSA-4086398,R-HSA-426486,R-HSA-426496,R-HSA-5628897,R-HSA-5683057,R-HSA-5687128,R-HSA-6807070,R-HSA-73857,R-HSA-73857,R-HSA-74160,R-HSA-74160,R-HSA-8853884,R-HSA-8878171,R-HSA-8934…	PIP3 activates AKT signaling|Signaling by NOTCH|Signal Transduction|Pre-NOTCH Transcription and Translation|Pre-NOTCH Expression and Processing|Signaling by WNT|MicroRNA (miRNA) biogenesis|Gene Silencing by RNA|Generic Transcription Pathway|Generic Transcription Pathway|Cellular responses to stress|Oxidative Stress Induced Senescence|Cellular Senescence|Oncogene Induced Senescence|Transcriptional…
AGPAT1	1938.35	1764.56	2112.14	1.19741	0.259915	0.0318996	0.147192	Up	21.664	20.0476	16.084	15.7229	15.8221	16.7487	10554	protein_coding	1-acylglycerol-3-phosphate O-acyltransferase 1	hsa00561,hsa00564,hsa04072,hsa04975	Glycerolipid metabolism|Glycerophospholipid metabolism|Phospholipase D signaling pathway|Fat digestion and absorption	GO:0001819,GO:0001961,GO:0003841,GO:0005515,GO:0005783,GO:0005789,GO:0006644,GO:0006654,GO:0016020,GO:0016024	positive regulation of cytokine production|positive regulation of cytokine-mediated signaling pathway|1-acylglycerol-3-phosphate O-acyltransferase activity|protein binding|endoplasmic reticulum|endoplasmic reticulum membrane|phospholipid metabolic process|phosphatidic acid biosynthetic process|membrane|CDP-diacylglycerol biosynthetic process	WP325	Triacylglyceride synthesis	R-HSA-1430728,R-HSA-1483166,R-HSA-1483206,R-HSA-1483257,R-HSA-163685,R-HSA-163765,R-HSA-556833	Metabolism|Synthesis of PA|Glycerophospholipid biosynthesis|Phospholipid metabolism|Integration of energy metabolism|ChREBP activates metabolic gene expression|Metabolism of lipids
AGPAT2	951.066	831.145	1070.99	1.28951	0.366825	0.00573383	0.0415741	Up	20.1535	23.9371	16.7738	15.5463	15.319	16.3228	10555	protein_coding	1-acylglycerol-3-phosphate O-acyltransferase 2	hsa00561,hsa00564,hsa04072,hsa04975	Glycerolipid metabolism|Glycerophospholipid metabolism|Phospholipase D signaling pathway|Fat digestion and absorption	GO:0001819,GO:0001961,GO:0003841,GO:0005783,GO:0005789,GO:0005886,GO:0006644,GO:0006654,GO:0008544,GO:0009410,GO:0016024,GO:0035579	positive regulation of cytokine production|positive regulation of cytokine-mediated signaling pathway|1-acylglycerol-3-phosphate O-acyltransferase activity|endoplasmic reticulum|endoplasmic reticulum membrane|plasma membrane|phospholipid metabolic process|phosphatidic acid biosynthetic process|epidermis development|response to xenobiotic stimulus|CDP-diacylglycerol biosynthetic process|specific g…	WP5101,WP236,WP4352,WP325	Congenital generalized lipodystrophy|Adipogenesis|Ciliary landscape|Triacylglyceride synthesis	R-HSA-1430728,R-HSA-1483166,R-HSA-1483206,R-HSA-1483257,R-HSA-168249,R-HSA-168256,R-HSA-556833,R-HSA-6798695	Metabolism|Synthesis of PA|Glycerophospholipid biosynthesis|Phospholipid metabolism|Innate Immune System|Immune System|Metabolism of lipids|Neutrophil degranulation
AGPAT3	2432.14	2336.31	2527.98	1.08207	0.113793	0.131594	0.369161	Up	7.47981	7.50179	7.34921	7.08455	7.12184	6.45176	56894	protein_coding	1-acylglycerol-3-phosphate O-acyltransferase 3	hsa00561,hsa00564,hsa04072	Glycerolipid metabolism|Glycerophospholipid metabolism|Phospholipase D signaling pathway	GO:0000139,GO:0003841,GO:0005515,GO:0005635,GO:0005783,GO:0005789,GO:0005886,GO:0006654,GO:0008654,GO:0012505,GO:0016020,GO:0016024	Golgi membrane|1-acylglycerol-3-phosphate O-acyltransferase activity|protein binding|nuclear envelope|endoplasmic reticulum|endoplasmic reticulum membrane|plasma membrane|phosphatidic acid biosynthetic process|phospholipid biosynthetic process|endomembrane system|membrane|CDP-diacylglycerol biosynthetic process	WP325	Triacylglyceride synthesis	R-HSA-1430728,R-HSA-1483166,R-HSA-1483206,R-HSA-1483257,R-HSA-199991,R-HSA-556833,R-HSA-5653656,R-HSA-6811436,R-HSA-6811442,R-HSA-8856688	Metabolism|Synthesis of PA|Glycerophospholipid biosynthesis|Phospholipid metabolism|Membrane Trafficking|Metabolism of lipids|Vesicle-mediated transport|COPI-independent Golgi-to-ER retrograde traffic|Intra-Golgi and retrograde Golgi-to-ER traffic|Golgi-to-ER retrograde transport
AGPAT4	534.493	579.701	489.285	0.843919	-0.244823	0.0464121	0.190432	Down	1.73207	1.65176	1.92547	1.89639	2.23458	2.14911	56895	protein_coding	1-acylglycerol-3-phosphate O-acyltransferase 4	hsa00561,hsa00564,hsa04072	Glycerolipid metabolism|Glycerophospholipid metabolism|Phospholipase D signaling pathway	GO:0003841,GO:0005515,GO:0005741,GO:0005783,GO:0005789,GO:0006654,GO:0008654,GO:0012505,GO:0016024	1-acylglycerol-3-phosphate O-acyltransferase activity|protein binding|mitochondrial outer membrane|endoplasmic reticulum|endoplasmic reticulum membrane|phosphatidic acid biosynthetic process|phospholipid biosynthetic process|endomembrane system|CDP-diacylglycerol biosynthetic process	WP325,WP4722	Triacylglyceride synthesis|Glycerolipids and glycerophospholipids	R-HSA-1430728,R-HSA-1483166,R-HSA-1483206,R-HSA-1483257,R-HSA-556833	Metabolism|Synthesis of PA|Glycerophospholipid biosynthesis|Phospholipid metabolism|Metabolism of lipids
AGPAT4-IT1	5.41247	9.15975	1.66519	0.180864	-2.46702	0.0167554	0.0925648	Down	0.0150865	0.0299777	0.0336772	0.108848	0.231515	0.0946395	79992	non_coding	AGPAT4 intronic transcript 1
AGPAT5	2686.35	2741.91	2630.79	0.959231	-0.0600491	0.56367	0.790516	Down	12.7982	13.8059	17.1867	16.2227	15.4155	13.9713	55326	protein_coding	1-acylglycerol-3-phosphate O-acyltransferase 5	hsa00561,hsa00564,hsa04072	Glycerolipid metabolism|Glycerophospholipid metabolism|Phospholipase D signaling pathway	GO:0002244,GO:0003841,GO:0005515,GO:0005635,GO:0005730,GO:0005739,GO:0005741,GO:0005789,GO:0006639,GO:0006654,GO:0008654,GO:0012505,GO:0016024,GO:0016746,GO:0036149	hematopoietic progenitor cell differentiation|1-acylglycerol-3-phosphate O-acyltransferase activity|protein binding|nuclear envelope|nucleolus|mitochondrion|mitochondrial outer membrane|endoplasmic reticulum membrane|acylglycerol metabolic process|phosphatidic acid biosynthetic process|phospholipid biosynthetic process|endomembrane system|CDP-diacylglycerol biosynthetic process|acyltransferase ac…	WP325	Triacylglyceride synthesis	R-HSA-1430728,R-HSA-1483166,R-HSA-1483206,R-HSA-1483257,R-HSA-556833	Metabolism|Synthesis of PA|Glycerophospholipid biosynthesis|Phospholipid metabolism|Metabolism of lipids
AGPS	3271.43	3360.52	3182.35	0.94675	-0.0789451	0.430102	0.698901	Down	9.09013	9.69169	11.8047	11.5419	11.2138	9.55541	8540	protein_coding	alkylglycerone phosphate synthase	hsa00565,hsa04146	Ether lipid metabolism|Peroxisome	GO:0005515,GO:0005730,GO:0005739,GO:0005777,GO:0005778,GO:0005782,GO:0005829,GO:0008609,GO:0008610,GO:0008611,GO:0016020,GO:0071949	protein binding|nucleolus|mitochondrion|peroxisome|peroxisomal membrane|peroxisomal matrix|cytosol|alkylglycerone-phosphate synthase activity|lipid biosynthetic process|ether lipid biosynthetic process|membrane|FAD binding	WP5275,WP325,WP2533	Ether lipid biosynthesis|Triacylglyceride synthesis|Glycerophospholipid biosynthetic pathway	R-HSA-1430728,R-HSA-556833,R-HSA-75896,R-HSA-8848584,R-HSA-9033241,R-HSA-9033241,R-HSA-9033500,R-HSA-9609507,R-HSA-9609507	Metabolism|Metabolism of lipids|Plasmalogen biosynthesis|Wax and plasmalogen biosynthesis|Peroxisomal protein import|Peroxisomal protein import|TYSND1 cleaves peroxisomal proteins|Protein localization|Protein localization
AGR2	1386.97	1376.95	1396.98	1.01441	0.0206405	0.807923	0.91943	Up	22.647	24.2338	25.5554	23.822	24.8861	22.6704	10551	protein_coding	anterior gradient 2%2C protein disulphide isomerase family member			GO:0002162,GO:0005154,GO:0005515,GO:0005576,GO:0005615,GO:0005783,GO:0010628,GO:0010811,GO:0034976,GO:0042802,GO:0045742,GO:0048546,GO:0048639,GO:0060480,GO:0060548,GO:0070254,GO:1903078,GO:1903896,GO:1903899	dystroglycan binding|epidermal growth factor receptor binding|protein binding|extracellular region|extracellular space|endoplasmic reticulum|positive regulation of gene expression|positive regulation of cell-substrate adhesion|response to endoplasmic reticulum stress|identical protein binding|positive regulation of epidermal growth factor receptor signaling pathway|digestive tract morphogenesis|p…
AGR3	22.697	21.515	23.879	1.10972	0.150195	0.758481	0.897328	Up	0.320416	0.983969	0.877815	0.720556	0.625808	0.609095	155465	protein_coding	anterior gradient 3%2C protein disulphide isomerase family member			GO:0002162,GO:0005515,GO:0005783,GO:0008150,GO:0043231,GO:0060548	dystroglycan binding|protein binding|endoplasmic reticulum|biological_process|intracellular membrane-bounded organelle|negative regulation of cell death
AGRN	15936.4	18565.6	13307.3	0.716811	-0.480336	1.41e-05	0.000389317	Down	51.0572	53.0398	39.6693	64.1541	69.8044	66.7884	375790	protein_coding	agrin	hsa04512	ECM-receptor interaction	GO:0002162,GO:0005200,GO:0005201,GO:0005509,GO:0005515,GO:0005576,GO:0005604,GO:0005796,GO:0005886,GO:0007010,GO:0007165,GO:0007213,GO:0033691,GO:0035374,GO:0043113,GO:0043202,GO:0043236,GO:0043395,GO:0043547,GO:0045162,GO:0045202,GO:0045887,GO:0045944,GO:0050808,GO:0051491,GO:0062023,GO:0070062	dystroglycan binding|structural constituent of cytoskeleton|extracellular matrix structural constituent|calcium ion binding|protein binding|extracellular region|basement membrane|Golgi lumen|plasma membrane|cytoskeleton organization|signal transduction|G protein-coupled acetylcholine receptor signaling pathway|sialic acid binding|chondroitin sulfate binding|receptor clustering|lysosomal lumen|lam…	WP2572,WP4148,WP5265	Primary focal segmental glomerulosclerosis (FSGS)|Splicing factor NOVA regulated synaptic proteins|Neurogenesis regulation in the olfactory epithelium	R-HSA-1266738,R-HSA-1430728,R-HSA-1430728,R-HSA-1474244,R-HSA-1474244,R-HSA-1630316,R-HSA-1630316,R-HSA-1638091,R-HSA-1638091,R-HSA-1643685,R-HSA-1643685,R-HSA-1793185,R-HSA-196854,R-HSA-1971475,R-HSA-2022928,R-HSA-2022928,R-HSA-2024096,R-HSA-216083,R-HSA-2187338,R-HSA-3000171,R-HSA-3000178,R-HSA-3000178,R-HSA-3560782,R-HSA-3560783,R-HSA-3560801,R-HSA-3656237,R-HSA-3656253,R-HSA-375165,R-HSA-3781…	Developmental Biology|Metabolism|Metabolism|Extracellular matrix organization|Extracellular matrix organization|Glycosaminoglycan metabolism|Glycosaminoglycan metabolism|Heparan sulfate/heparin (HS-GAG) metabolism|Heparan sulfate/heparin (HS-GAG) metabolism|Disease|Disease|Chondroitin sulfate/dermatan sulfate metabolism|Metabolism of vitamins and cofactors|A tetrasaccharide linker sequence is req…
AGT	7.93306	8.88111	6.98501	0.784725	-0.34974	0.668749	0.850536	Down	0.180665	0.0256423	0.0720167	0.106407	0.158426	0.0944446	183	protein_coding	angiotensinogen	hsa04072,hsa04080,hsa04924,hsa04614,hsa04925,hsa04927,hsa04261,hsa04270,hsa05200,hsa05410,hsa05414,hsa05415,hsa04931,hsa04933,hsa04934	Phospholipase D signaling pathway|Neuroactive ligand-receptor interaction|Renin secretion|Renin-angiotensin system|Aldosterone synthesis and secretion|Cortisol synthesis and secretion|Adrenergic signaling in cardiomyocytes|Vascular smooth muscle contraction|Pathways in cancer|Hypertrophic cardiomyopathy|Dilated cardiomyopathy|Diabetic cardiomyopathy|Insulin resistance|AGE-RAGE signaling pathway i…	GO:0001558,GO:0001819,GO:0001822,GO:0001974,GO:0002016,GO:0002018,GO:0002019,GO:0002027,GO:0002034,GO:0003014,GO:0003051,GO:0003331,GO:0005179,GO:0005515,GO:0005576,GO:0005615,GO:0005829,GO:0006606,GO:0006883,GO:0007166,GO:0007186,GO:0007199,GO:0007200,GO:0007202,GO:0007204,GO:0007263,GO:0007267,GO:0007565,GO:0007568,GO:0008083,GO:0008217,GO:0008306,GO:0010536,GO:0010595,GO:0010613,GO:0010666,GO:…	regulation of cell growth|positive regulation of cytokine production|kidney development|blood vessel remodeling|regulation of blood volume by renin-angiotensin|renin-angiotensin regulation of aldosterone production|regulation of renal output by angiotensin|regulation of heart rate|maintenance of blood vessel diameter homeostasis by renin-angiotensin|renal system process|angiotensin-mediated drink…	WP4969,WP5115,WP4883,WP364,WP554,WP1528,WP5133,WP5036,WP1544,WP236,WP5183,WP727,WP4756,WP4891	RAS and bradykinin pathways in COVID-19|Network map of SARS-CoV-2 signaling pathway|SARS-CoV-2 and ACE2 receptor: molecular mechanisms|IL6 signaling pathway|ACE inhibitor pathway|Physiological and pathological hypertrophy of the heart|Non-classical role of vitamin D|Angiotensin II receptor type 1 pathway|MicroRNAs in cardiomyocyte hypertrophy|Adipogenesis|SARS-CoV-2 mitochondrial chronic oxidativ…	R-HSA-1430728,R-HSA-162582,R-HSA-1989781,R-HSA-2022377,R-HSA-2022377,R-HSA-2980736,R-HSA-2980736,R-HSA-372790,R-HSA-373076,R-HSA-375276,R-HSA-388396,R-HSA-392499,R-HSA-392499,R-HSA-400206,R-HSA-416476,R-HSA-418594,R-HSA-500792,R-HSA-556833	Metabolism|Signal Transduction|PPARA activates gene expression|Metabolism of Angiotensinogen to Angiotensins|Metabolism of Angiotensinogen to Angiotensins|Peptide hormone metabolism|Peptide hormone metabolism|Signaling by GPCR|Class A/1 (Rhodopsin-like receptors)|Peptide ligand-binding receptors|GPCR downstream signalling|Metabolism of proteins|Metabolism of proteins|Regulation of lipid metabolis…
AGTPBP1	1589.26	1695.85	1482.67	0.874033	-0.194241	0.0700245	0.24909	Down	3.18334	3.40639	4.1237	4.49957	3.91708	3.82411	23287	protein_coding	ATP/GTP binding carboxypeptidase 1			GO:0001754,GO:0004181,GO:0005634,GO:0005730,GO:0005737,GO:0005739,GO:0005829,GO:0006508,GO:0007005,GO:0007628,GO:0008270,GO:0008285,GO:0015631,GO:0021702,GO:0021772,GO:0021954,GO:0035608,GO:0035609,GO:0035610,GO:0042133,GO:0043231,GO:0050905,GO:0060041,GO:0098957,GO:0098958,GO:1904115,GO:2000060	eye photoreceptor cell differentiation|metallocarboxypeptidase activity|nucleus|nucleolus|cytoplasm|mitochondrion|cytosol|proteolysis|mitochondrion organization|adult walking behavior|zinc ion binding|negative regulation of cell population proliferation|tubulin binding|cerebellar Purkinje cell differentiation|olfactory bulb development|central nervous system neuron development|protein deglutamyla…			R-HSA-392499,R-HSA-597592,R-HSA-8955332	Metabolism of proteins|Post-translational protein modification|Carboxyterminal post-translational modifications of tubulin
AGTR1	13.6637	13.573	13.7544	1.01686	0.0241256	0.968632	0.988823	Up	0.23121	0.164082	0.0737321	0.215614	0.112639	0.138135	185	protein_coding	angiotensin II receptor type 1	hsa04371,hsa04020,hsa04072,hsa04022,hsa04080,hsa04924,hsa04614,hsa04925,hsa04927,hsa04261,hsa04270,hsa05200,hsa05171,hsa05415,hsa04933,hsa04934	Apelin signaling pathway|Calcium signaling pathway|Phospholipase D signaling pathway|cGMP-PKG signaling pathway|Neuroactive ligand-receptor interaction|Renin secretion|Renin-angiotensin system|Aldosterone synthesis and secretion|Cortisol synthesis and secretion|Adrenergic signaling in cardiomyocytes|Vascular smooth muscle contraction|Pathways in cancer|Coronavirus disease - COVID-19|Diabetic card…	GO:0001558,GO:0001596,GO:0001822,GO:0002018,GO:0002034,GO:0003081,GO:0004945,GO:0005515,GO:0005886,GO:0006954,GO:0007186,GO:0007200,GO:0007204,GO:0007266,GO:0010744,GO:0016020,GO:0019229,GO:0019722,GO:0031711,GO:0032430,GO:0033864,GO:0034374,GO:0035813,GO:0038166,GO:0042127,GO:0046718,GO:0046982,GO:0050727,GO:0050729,GO:0051247,GO:0051482,GO:0060326,GO:0086097,GO:0097746,GO:1903589,GO:1905920,GO:…	regulation of cell growth|angiotensin type I receptor activity|kidney development|renin-angiotensin regulation of aldosterone production|maintenance of blood vessel diameter homeostasis by renin-angiotensin|regulation of systemic arterial blood pressure by renin-angiotensin|angiotensin type II receptor activity|protein binding|plasma membrane|inflammatory response|G protein-coupled receptor signa…	WP4969,WP4883,WP3668,WP4799,WP554,WP24,WP5133,WP5036,WP455,WP4538,WP5076,WP5038,WP2328,WP4756	RAS and bradykinin pathways in COVID-19|SARS-CoV-2 and ACE2 receptor: molecular mechanisms|Hypothesized pathways in pathogenesis of cardiovascular disease|Downregulation of ACE2 by SARS-CoV-2 spike protein|ACE inhibitor pathway|Peptide GPCRs|Non-classical role of vitamin D|Angiotensin II receptor type 1 pathway|GPCRs, class A rhodopsin-like|Regulatory circuits of the STAT3 signaling pathway|Solub…	R-HSA-162582,R-HSA-199991,R-HSA-372790,R-HSA-373076,R-HSA-375276,R-HSA-388396,R-HSA-416476,R-HSA-500792,R-HSA-5653656,R-HSA-8856825,R-HSA-8856828	Signal Transduction|Membrane Trafficking|Signaling by GPCR|Class A/1 (Rhodopsin-like receptors)|Peptide ligand-binding receptors|GPCR downstream signalling|G alpha (q) signalling events|GPCR ligand binding|Vesicle-mediated transport|Cargo recognition for clathrin-mediated endocytosis|Clathrin-mediated endocytosis
AGTRAP	427.787	393.295	462.28	1.17684	0.234915	0.0895974	0.290895	Up	10.8381	11.4027	9.49056	8.15111	9.14983	9.65016	57085	protein_coding	angiotensin II receptor associated protein			GO:0000139,GO:0001666,GO:0004945,GO:0005515,GO:0005789,GO:0005794,GO:0005886,GO:0005938,GO:0008217,GO:0030659,GO:0038166,GO:0043231	Golgi membrane|response to hypoxia|angiotensin type II receptor activity|protein binding|endoplasmic reticulum membrane|Golgi apparatus|plasma membrane|cell cortex|regulation of blood pressure|cytoplasmic vesicle membrane|angiotensin-activated signaling pathway|intracellular membrane-bounded organelle			R-HSA-1643685,R-HSA-5663202,R-HSA-6802952,R-HSA-6802957	Disease|Diseases of signal transduction by growth factor receptors and second messengers|Signaling by BRAF and RAF1 fusions|Oncogenic MAPK signaling
[truncated: 18,767 more rows]
